# Supplementary material for: 3-Iodo-2-methyl-1-phenyl­sulfonyl-1H-indole
Source: Acta Crystallogr Sect E Struct Rep Online. 2011 Feb 12;67(Pt 3):o632. doi: 10.1107/S1600536811004685 (PMC3051985; doi:10.1107/S1600536811004685)
Supplement: Supplementary file 2 [file e-67-0o632-Isup2.hkl]

#
# h,k,l, Fc-squared, Fo-squared, sigma(Fo-squared) and status flag
#
data_I
_shelx_title ' CR1 in P2(1)/c'
_shelx_refln_list_code          4
_shelx_F_calc_maximum      270.93
_exptl_crystal_F_000       776.00
_reflns_d_resolution_high  0.6567
 
loop_
 _symmetry_equiv_pos_as_xyz
 'x, y, z'
 '-x, y+1/2, -z+1/2'
 '-x, -y, -z'
 'x, -y-1/2, z-1/2'
 
_cell_length_a    10.7068
_cell_length_b    16.2670
_cell_length_c     8.5147
_cell_angle_alpha  90.000
_cell_angle_beta  104.540
_cell_angle_gamma  90.000
 
_shelx_F_squared_multiplier     1.000
 
loop_
 _refln_index_h
 _refln_index_k
 _refln_index_l
 _refln_F_squared_calc
 _refln_F_squared_meas
 _refln_F_squared_sigma
 _refln_observed_status
   2   0   0    38329.21    38190.17    593.94 o
   4   0   0      595.11      406.75      9.59 o
   5   0   0     2745.63     2332.29     39.75 o
   6   0   0        1.71        8.30      2.66 o
   7   0   0     2196.85     2088.64     58.23 o
   8   0   0     1807.73     1806.23     56.70 o
   9   0   0     1126.56     1072.09     22.83 o
  10   0   0      334.88      354.78     18.60 o
  11   0   0      183.36      166.67     13.93 o
  12   0   0       36.41       64.02     10.84 o
  13   0   0       74.43       60.70     11.79 o
  14   0   0        0.68       -5.06      8.39 o
  15   0   0        0.63        0.95      9.97 o
   2   1   0     2034.28     2068.00     15.61 o
   3   1   0       17.41       23.45      1.54 o
   4   1   0     9610.06    10686.29     91.00 o
   5   1   0     3929.04     4531.90     42.97 o
   6   1   0     3124.14     3343.37     53.62 o
   7   1   0      204.71      203.32      3.96 o
   8   1   0      822.33      848.78     17.25 o
   9   1   0      148.61      129.35      5.66 o
  10   1   0       18.26       23.25      3.35 o
  11   1   0        0.13       -4.73      4.73 o
  12   1   0      236.52      226.41     12.39 o
  13   1   0       57.41       51.36      7.67 o
  14   1   0        7.06       19.92      6.98 o
  15   1   0       15.61        6.46      7.07 o
   0   2   0     9775.82     9298.81    247.26 o
   1   2   0      367.06      558.34      4.36 o
   2   2   0    14811.35    16479.80    125.96 o
   3   2   0     1612.33     1490.12     13.13 o
   4   2   0     2860.40     3197.47     28.64 o
   5   2   0     3537.23     3652.13     38.56 o
   6   2   0       32.99       30.52      2.13 o
   7   2   0      231.49      193.48      8.27 o
   8   2   0      171.19      199.57      6.43 o
   9   2   0      183.66      173.11      6.52 o
  10   2   0       16.50       12.91      3.92 o
  11   2   0       31.22       32.68      6.19 o
  12   2   0        2.85        3.91      5.78 o
  13   2   0       62.44       59.62      8.28 o
  14   2   0        6.10       -1.71      6.03 o
  15   2   0        0.55        9.12      7.25 o
   1   3   0    18419.71    17241.00    123.38 o
   2   3   0     1564.16     1165.66     10.09 o
   3   3   0     8010.63     7851.18     63.32 o
   4   3   0     8150.16     8066.15     69.61 o
   5   3   0     1995.76     2001.57     19.18 o
   6   3   0     6670.76     6836.94     64.33 o
   7   3   0       81.74      103.22      3.71 o
   8   3   0     2518.27     2470.09     33.67 o
   9   3   0       16.44       19.16      3.39 o
  10   3   0       72.30       60.42      6.21 o
  11   3   0        5.88       12.64      7.91 o
  12   3   0       41.06       58.66     13.61 o
  13   3   0       35.64       38.98      7.57 o
  14   3   0        7.21       13.13      6.75 o
  15   3   0       52.58       40.88      8.72 o
   0   4   0    39605.45    39126.57    339.71 o
   1   4   0      208.15      193.97      3.10 o
   2   4   0     6108.70     5706.69     38.11 o
   3   4   0     3317.47     3491.07     25.01 o
   4   4   0      281.53      212.51      3.65 o
   5   4   0     1983.86     1962.26     19.16 o
   6   4   0      206.64      229.41      5.04 o
   7   4   0      178.24      183.76      4.78 o
   8   4   0      247.32      265.74      6.82 o
   9   4   0      412.24      456.31     10.13 o
  10   4   0      657.35      700.21     15.90 o
  11   4   0      157.02      179.64     10.06 o
  12   4   0       47.67       67.65     11.55 o
  13   4   0      181.16      156.47     11.09 o
  14   4   0       38.90       37.16      7.93 o
  15   4   0        0.18       -2.94      6.52 o
   1   5   0    12941.27    14064.97     92.12 o
   2   5   0        1.03       13.30      1.76 o
   3   5   0     2752.76     2984.18     23.10 o
   4   5   0     1026.11     1054.08     10.91 o
   5   5   0       31.79       73.27      2.58 o
   6   5   0      651.35      573.80      7.95 o
   7   5   0      271.16      290.16      6.11 o
   8   5   0        6.52       15.92      3.04 o
   9   5   0      393.80      389.81     12.94 o
  10   5   0      228.70      212.64      9.14 o
  11   5   0       55.61       56.92      5.97 o
  12   5   0      126.87      102.81      8.99 o
  13   5   0       14.45       20.64      6.84 o
  14   5   0        0.54        7.24     13.37 o
  15   5   0        4.43        9.43      7.28 o
   0   6   0    12102.35    11093.37    103.94 o
   1   6   0     5187.39     5576.86     38.00 o
   2   6   0    12178.71    11813.24     85.13 o
   3   6   0     6672.67     6451.19     47.71 o
   4   6   0     5787.65     6131.80     48.05 o
   5   6   0     6234.44     6100.95     51.25 o
   6   6   0        2.28        2.04      2.11 o
   7   6   0     2809.58     2828.14     32.98 o
   8   6   0       16.61       28.43      4.24 o
   9   6   0      875.08      869.01     15.52 o
  10   6   0       70.27       81.44      6.19 o
  11   6   0       44.09       45.45      5.63 o
  12   6   0        0.20        1.99      4.70 o
  13   6   0       71.11       57.00      8.32 o
  14   6   0        0.13        1.90      5.17 o
  15   6   0       49.72       44.56     13.93 o
   1   7   0     1775.42     1251.77     10.95 o
   2   7   0     1733.78     1801.42     15.31 o
   3   7   0     6112.82     6648.19     49.48 o
   4   7   0      320.41      260.76      4.48 o
   5   7   0      372.46      384.43      9.15 o
   6   7   0      585.88      586.14      8.28 o
   7   7   0      329.05      369.66      9.70 o
   8   7   0      326.57      363.84      7.19 o
   9   7   0        0.21        3.07      3.09 o
  10   7   0       52.44       56.68      4.89 o
  11   7   0        9.73       17.28      4.17 o
  12   7   0       74.93       68.80      5.54 o
  13   7   0        6.76       -2.58      4.80 o
  14   7   0        0.24       -9.58      9.58 o
  15   7   0        0.12       -6.33     10.76 o
   0   8   0     1950.36     2184.63     23.81 o
   1   8   0      371.74      414.22      5.34 o
   2   8   0     1780.05     1884.75     24.59 o
   3   8   0      166.93      111.82      4.02 o
   4   8   0      644.71      599.61     12.77 o
   5   8   0      356.87      320.68      6.02 o
   6   8   0      148.07      161.56      4.93 o
   7   8   0      400.13      353.34      8.36 o
   8   8   0       51.47       52.59      4.01 o
   9   8   0      127.55       94.99      5.73 o
  10   8   0       53.57       60.41      7.79 o
  11   8   0        0.44       -3.09      4.24 o
  12   8   0       32.64       32.86      5.75 o
  13   8   0       74.33       73.98      7.24 o
  14   8   0       15.11        6.41     11.87 o
   1   9   0    14953.27    14456.51    100.22 o
   2   9   0      794.56      776.53      7.98 o
   3   9   0     6664.11     6871.05     49.60 o
   4   9   0     2517.58     2443.31     23.85 o
   5   9   0      142.14      143.33      4.83 o
   6   9   0     1534.28     1445.61     17.46 o
   7   9   0      424.85      489.53      9.08 o
   8   9   0      257.86      262.75      7.89 o
   9   9   0      561.15      638.10     18.67 o
  10   9   0      488.96      481.13     14.12 o
  11   9   0       71.97       88.67      7.13 o
  12   9   0      206.39      181.47      9.78 o
  13   9   0        2.15       -4.35      5.86 o
  14   9   0        5.95       -1.11     11.40 o
   0  10   0      359.35      241.50      8.61 o
   1  10   0     1886.15     2131.15     20.07 o
   2  10   0       61.13       21.18      2.04 o
   3  10   0     1965.70     1924.35     16.69 o
   4  10   0      610.95      607.54      8.58 o
   5  10   0     2476.70     2645.14     27.91 o
   6  10   0       73.36       67.07      4.07 o
   7  10   0     1646.41     1867.15     36.97 o
   8  10   0       13.26        2.01      3.56 o
   9  10   0      140.16      179.88      9.28 o
  10  10   0       19.91        8.15      5.09 o
  11  10   0       20.51       10.58      5.18 o
  12  10   0        9.70       11.10      5.26 o
  13  10   0       61.66       61.47      7.10 o
  14  10   0       30.13       32.54      8.74 o
   1  11   0      671.00      692.66      8.39 o
   2  11   0      469.17      471.32      6.70 o
   3  11   0       34.48       24.79      2.35 o
   4  11   0      830.11      762.63      9.79 o
   5  11   0        0.49       -2.57      2.57 o
   6  11   0     1157.82     1060.29     15.90 o
   7  11   0       63.53       61.71      5.14 o
   8  11   0      461.52      420.78     11.88 o
   9  11   0       19.06       14.30      5.43 o
  10  11   0        7.21        3.45      4.95 o
  11  11   0        0.36        1.30      5.01 o
  12  11   0       10.16       13.99      5.65 o
  13  11   0        4.07       -5.53      6.57 o
  14  11   0       13.79        8.39      7.86 o
   0  12   0     1690.15     1488.10     19.38 o
   1  12   0      654.80      692.24      8.70 o
   2  12   0     2617.02     2504.47     21.42 o
   3  12   0     2398.84     2455.00     25.12 o
   4  12   0      390.98      361.40      7.94 o
   5  12   0     1779.89     1839.51     21.64 o
   6  12   0        6.62       12.96      3.90 o
   7  12   0      709.25      741.09     14.48 o
   8  12   0       35.29       37.22      4.86 o
   9  12   0      288.11      286.08     12.03 o
  10  12   0       54.29       68.80      7.38 o
  11  12   0        2.10        3.13      5.32 o
  12  12   0       39.68       47.52      6.92 o
  13  12   0        0.02       -1.39      5.51 o
   1  13   0     6399.59     6235.38     47.01 o
   2  13   0      330.49      398.19      6.79 o
   3  13   0      998.35      975.84     12.25 o
   4  13   0        4.95        0.86      3.02 o
   5  13   0        9.65        2.53      3.12 o
   6  13   0      130.76      166.01      7.41 o
   7  13   0      151.89      168.74      7.55 o
   8  13   0       87.39      106.96      7.24 o
   9  13   0      101.06      123.42      9.00 o
  10  13   0       50.21       65.82      7.58 o
  11  13   0        6.47       11.30      5.95 o
  12  13   0       30.37       36.05      6.87 o
  13  13   0        0.57       -6.06      7.55 o
   0  14   0     2357.54     2467.65     29.69 o
   1  14   0        2.63       24.65      4.59 o
   2  14   0     1047.06     1105.84     13.76 o
   3  14   0      337.68      323.14      7.74 o
   4  14   0       42.01       36.85      4.09 o
   5  14   0       99.72      122.08      6.14 o
   6  14   0      417.11      432.10     11.81 o
   7  14   0      135.00       91.40      7.40 o
   8  14   0      315.20      299.31     11.96 o
   9  14   0       27.79       16.59      6.01 o
  10  14   0       37.79       37.92      7.25 o
  11  14   0      179.38      131.66      9.70 o
  12  14   0        1.00       -2.06      9.98 o
  13  14   0       73.68       77.16     20.58 o
   1  15   0     1497.63     1403.20     15.75 o
   2  15   0      497.84      529.89      9.91 o
   3  15   0      999.77      955.52     14.91 o
   4  15   0      993.41     1052.57     17.22 o
   5  15   0      115.65      115.52      6.83 o
   6  15   0     1805.71     1776.26     27.12 o
   7  15   0      154.57      151.50      7.88 o
   8  15   0      283.53      307.63     11.96 o
   9  15   0       24.76       11.40      6.30 o
  10  15   0       18.78       20.94      6.97 o
  11  15   0        6.92       12.98      6.74 o
  12  15   0       31.77       30.26      9.66 o
   0  16   0     1422.75     1451.27     30.13 o
   1  16   0      170.13      180.77      8.67 o
   2  16   0      691.19      681.68     13.50 o
   3  16   0       29.38       40.40      6.32 o
   4  16   0       59.85       60.39      5.87 o
   5  16   0       26.33       41.51      6.24 o
   6  16   0        0.11        0.47      5.20 o
   7  16   0       30.42       59.16      7.02 o
   8  16   0        3.46       -7.43      7.43 o
   9  16   0        0.12        0.99      5.92 o
  10  16   0       16.76       40.44      7.68 o
  11  16   0        0.03        3.80      6.74 o
  12  16   0       10.96       14.09      7.18 o
   1  17   0      190.69      204.60      8.56 o
   2  17   0       40.05       35.66      5.28 o
   3  17   0      129.49      109.21      7.99 o
   4  17   0       34.27       21.73      6.02 o
   5  17   0        0.34       -3.91      4.99 o
   6  17   0        5.83        0.91      5.14 o
   7  17   0        1.62       -4.68      5.03 o
   8  17   0       54.01       35.71      7.65 o
   9  17   0        7.29        3.19     10.76 o
  10  17   0        0.35       -2.37      6.26 o
  11  17   0        7.25        7.09      7.05 o
   0  18   0     1386.13     1471.60     38.33 o
   1  18   0        7.99       15.39      6.36 o
   2  18   0      726.75      717.40     23.47 o
   3  18   0       40.84       44.24     10.04 o
   4  18   0       55.54       61.14      7.38 o
   5  18   0       78.58       86.64      8.21 o
   6  18   0        2.33        5.94      5.71 o
   7  18   0       48.55       44.66      7.20 o
   8  18   0       39.07       61.92      8.85 o
   9  18   0       20.08        7.40      6.98 o
  10  18   0       14.05       16.84      8.15 o
   1  19   0        8.43        4.67      6.59 o
   2  19   0      114.03      116.49     10.46 o
   3  19   0      115.93      128.16     14.11 o
   4  19   0      347.68      381.42     16.53 o
   5  19   0       91.32      103.30     10.57 o
   6  19   0      196.03      229.00     11.76 o
   7  19   0       39.41       25.90      6.91 o
   8  19   0        8.73       17.81      7.85 o
   9  19   0        7.91       14.09      7.79 o
  10  19   0        0.53        0.81      8.08 o
   0  20   0       18.76        5.78     12.66 o
   1  20   0       13.00        5.32      9.06 o
   2  20   0        0.22       -2.96      6.52 o
   3  20   0       66.71       59.36      8.96 o
   4  20   0        8.28       15.01      7.53 o
   5  20   0      114.86      102.61     13.14 o
   6  20   0        1.92       -0.65      6.02 o
   7  20   0       57.71       47.91      8.18 o
   8  20   0        3.66        3.47      7.59 o
   9  20   0       16.10       14.55      7.92 o
   1  21   0      463.62      464.65     22.64 o
   2  21   0       32.85       36.80     10.67 o
   3  21   0      167.79      179.92     21.76 o
   4  21   0       32.41       43.91      9.04 o
   5  21   0       33.93       31.72      8.69 o
   6  21   0        1.08        0.31      7.26 o
   7  21   0       45.97       56.96      9.75 o
   8  21   0       13.43       22.62      8.41 o
   0  22   0       61.51       77.72     19.07 o
   1  22   0        0.03       17.05     10.20 o
   2  22   0       60.99       88.75     17.37 o
   3  22   0       40.33       71.26     12.65 o
   4  22   0       60.32       47.21     11.64 o
   5  22   0        7.28       12.88      8.39 o
   6  22   0       11.15       16.16      8.42 o
   7  22   0       20.15        0.63      9.33 o
   1  23   0      185.95      157.25     16.76 o
   2  23   0       22.39       29.19     13.65 o
   3  23   0       42.78       34.00     11.94 o
   4  23   0       50.45       48.61     13.77 o
   5  23   0        8.13       15.67     29.84 o
   0  24   0       10.60        0.55     15.27 o
   1  24   0       10.88       11.30     14.64 o
   2  24   0        4.22       -7.63      9.80 o
   3  24   0       67.44       52.28     13.51 o
 -16   1   1        2.17        3.71      6.94 o
 -15   1   1       46.93       47.60      8.14 o
 -14   1   1       32.68       54.73     12.62 o
 -13   1   1      139.31      149.16      9.79 o
 -12   1   1       13.46       19.31      6.33 o
 -11   1   1      199.63      201.59     10.49 o
 -10   1   1        2.17       -0.68      4.30 o
  -9   1   1        0.51       -3.68      3.68 o
  -8   1   1     1600.05     1562.85     30.06 o
  -7   1   1     1418.52     1578.79     20.57 o
  -6   1   1     8688.50     8995.46    116.37 o
  -5   1   1     3447.86     3529.84     29.12 o
  -4   1   1     6192.50     5827.53     47.69 o
  -3   1   1    17213.57    17401.35    246.50 o
  -2   1   1     1577.37     1461.47     17.73 o
   0   1   1     4029.40     4690.11     39.47 o
   1   1   1     8356.32     7595.32     54.53 o
   2   1   1    73405.76    77403.77    657.64 o
   3   1   1    23715.47    26795.17    238.89 o
   4   1   1    17182.54    17911.56    151.89 o
   5   1   1     1079.55     1298.94     14.80 o
   6   1   1     4099.65     4104.64     49.78 o
   7   1   1        1.64        0.41      2.26 o
   8   1   1      589.34      567.92     13.81 o
   9   1   1       15.52       11.34      5.08 o
  10   1   1       31.75       30.73      6.62 o
  11   1   1       15.09        7.95      5.93 o
  12   1   1       19.55       16.53      7.83 o
  13   1   1        0.36        0.72      6.23 o
  14   1   1       31.11       42.85      8.75 o
  15   1   1        1.55        9.80      7.83 o
 -15   2   1        2.07        5.07      6.57 o
 -14   2   1        5.49        8.83      6.21 o
 -13   2   1      229.49      199.17     11.18 o
 -12   2   1        8.42       17.27      5.72 o
 -11   2   1     1001.23      980.72     23.36 o
 -10   2   1      761.98      807.79     69.17 o
  -9   2   1      148.41      127.04      7.61 o
  -8   2   1     1112.93     1219.87     30.73 o
  -7   2   1      959.17      872.35      9.84 o
  -6   2   1       63.51       57.25      1.89 o
  -5   2   1     4345.17     4316.92     38.02 o
  -4   2   1     5494.60     5414.70     67.10 o
  -3   2   1     1047.31      949.76     10.31 o
  -2   2   1    37471.66    36397.24    295.37 o
  -1   2   1       29.94       74.64      1.35 o
   0   2   1    35909.46    34181.14    276.62 o
   1   2   1     6420.80     7127.43     61.33 o
   2   2   1    44930.24    47527.96    406.02 o
   3   2   1       50.54       34.72      2.57 o
   4   2   1      144.23       98.07      5.87 o
   5   2   1       82.23       20.61      2.29 o
   6   2   1      676.30      755.44     11.08 o
   7   2   1     1810.04     1817.31     22.02 o
   8   2   1      732.81      842.13     21.44 o
   9   2   1      202.25      213.35      7.51 o
  10   2   1      553.71      580.83     15.18 o
  11   2   1      498.86      484.12     17.56 o
  12   2   1       42.89       49.81      7.94 o
  13   2   1       53.55       44.29      8.23 o
  14   2   1        7.22       11.15      6.97 o
  15   2   1        0.12       10.38      7.79 o
 -15   3   1        9.61        3.52      6.54 o
 -14   3   1       45.79       40.44      7.21 o
 -13   3   1       20.69       24.66     11.48 o
 -12   3   1      119.24      124.69      8.72 o
 -11   3   1       56.27       55.20      6.52 o
 -10   3   1        4.84       -1.16      8.55 o
  -9   3   1      716.70      725.96     19.11 o
  -8   3   1       93.63      115.83      3.76 o
  -7   3   1      688.23      756.44      9.44 o
  -6   3   1     1946.49     2312.64     21.53 o
  -5   3   1      960.24     1139.36     11.39 o
  -4   3   1      916.83     1025.14     12.50 o
  -3   3   1      979.04     1133.55     11.56 o
  -2   3   1      619.09      663.12      6.17 o
  -1   3   1    12114.26    15169.35    121.88 o
   0   3   1     3820.17     4930.87     34.77 o
   1   3   1      578.08      761.06      8.26 o
   2   3   1     1070.31     1118.22     11.42 o
   3   3   1      176.90      219.23      3.96 o
   4   3   1      544.44      557.07     15.17 o
   5   3   1      367.87      515.13      8.57 o
   6   3   1      275.57      336.87      7.37 o
   7   3   1      244.92      249.61      9.02 o
   8   3   1        2.98        7.76      5.20 o
   9   3   1       44.48       44.27      4.43 o
  10   3   1       65.98       63.61      6.30 o
  11   3   1        6.84        0.96      5.76 o
  12   3   1      199.14      195.08     11.97 o
  13   3   1        5.47        7.70      7.24 o
  14   3   1       37.94       26.38      8.04 o
  15   3   1       32.83        9.30      8.67 o
 -15   4   1        2.11       -5.54      9.10 o
 -14   4   1       20.97       18.07      6.42 o
 -13   4   1        2.27        3.14      5.65 o
 -12   4   1      135.31      147.34      9.62 o
 -11   4   1        2.19       -0.79      6.17 o
 -10   4   1       40.59       50.27      4.69 o
  -9   4   1      735.48      684.50     11.99 o
  -8   4   1      313.27      318.89      7.46 o
  -7   4   1     2505.08     2519.13     23.87 o
  -6   4   1     1191.20     1274.89     13.06 o
  -5   4   1     7238.58     7316.86     59.84 o
  -4   4   1     3781.46     3658.20     27.37 o
  -3   4   1     9221.92     9851.46     74.70 o
  -2   4   1    22239.97    22271.59    159.11 o
  -1   4   1      275.90      400.99      3.89 o
   0   4   1     6873.01     5985.08     40.27 o
   1   4   1     2704.90     2723.46     25.15 o
   2   4   1     5147.66     5069.13     48.62 o
   3   4   1    11890.69    12502.74     99.92 o
   4   4   1     4641.74     5230.14     55.13 o
   5   4   1     4171.68     4018.27     43.61 o
   6   4   1      165.33      196.67      5.39 o
   7   4   1      989.76      898.97     15.32 o
   8   4   1      229.22      255.28      6.40 o
   9   4   1      169.86      174.57      7.05 o
  10   4   1      131.18      126.45     12.07 o
  11   4   1       14.54       18.76      5.49 o
  12   4   1       13.41       21.71      7.04 o
  13   4   1        5.17        0.36      6.60 o
  14   4   1        8.33       15.37      7.47 o
  15   4   1        2.44        6.33      7.54 o
 -15   5   1       25.66       28.57     11.79 o
 -14   5   1        2.97        5.10      7.04 o
 -13   5   1      113.77      129.31      9.24 o
 -12   5   1       12.32       11.14      5.56 o
 -11   5   1        2.28       -0.32      4.79 o
 -10   5   1      112.11      114.19      6.24 o
  -9   5   1      138.24      134.62      5.76 o
  -8   5   1     3570.81     3695.31     34.35 o
  -7   5   1      711.73      826.00      9.38 o
  -6   5   1     4245.59     4401.13     37.38 o
  -5   5   1     2022.38     2088.11     18.94 o
  -4   5   1     3621.58     3435.83     27.56 o
  -3   5   1    11357.38    11135.95     76.37 o
  -2   5   1      750.12      714.15      6.37 o
  -1   5   1    32301.54    31450.95    287.11 o
   0   5   1       74.74       44.08      1.40 o
   1   5   1    12409.48    11733.60     95.46 o
   2   5   1     6004.14     5810.54     51.39 o
   3   5   1     1291.09     1068.87     11.07 o
   4   5   1     7279.94     7182.88     62.79 o
   5   5   1       58.77       63.96      2.82 o
   6   5   1     3689.97     3861.15     51.21 o
   7   5   1      549.08      566.15      9.83 o
   8   5   1      198.32      209.53      8.41 o
   9   5   1      100.87      108.68      6.27 o
  10   5   1       65.53       73.49     10.83 o
  11   5   1       37.35       43.75      6.35 o
  12   5   1        7.97        9.93      5.63 o
  13   5   1       47.32       55.89      8.86 o
  14   5   1        0.83       -2.56      7.37 o
  15   5   1        0.33       -7.00      7.00 o
 -15   6   1        4.48       -9.73      9.73 o
 -14   6   1        1.62        3.09      9.50 o
 -13   6   1        1.05        0.66      5.55 o
 -12   6   1       56.10       35.17      6.40 o
 -11   6   1       47.63       62.14      5.15 o
 -10   6   1       21.24       38.33      5.79 o
  -9   6   1        0.15        4.85      2.69 o
  -8   6   1      121.34      144.21      5.86 o
  -7   6   1      436.54      423.04      5.85 o
  -6   6   1        1.50        0.69      1.60 o
  -5   6   1      622.01      769.14      8.81 o
  -4   6   1      859.23     1173.66     11.12 o
  -3   6   1       31.47       39.14      1.81 o
  -2   6   1        2.40       23.90      2.06 o
  -1   6   1     3065.10     3793.08     25.64 o
   0   6   1      255.05      177.59      3.59 o
   1   6   1      240.72      287.93      4.25 o
   2   6   1     1369.32     1459.10     15.31 o
   3   6   1      176.40      217.24      4.28 o
   4   6   1       45.85       81.79      3.02 o
   5   6   1       27.65       41.21      2.33 o
   6   6   1        5.72        2.05      2.35 o
   7   6   1      150.22      135.36      4.81 o
   8   6   1        7.55        5.33      3.27 o
   9   6   1        0.28        5.23      3.72 o
  10   6   1      172.52      186.40      9.24 o
  11   6   1       98.38      103.18      7.84 o
  12   6   1       38.64       38.24      6.53 o
  13   6   1       22.77       23.17      7.48 o
  14   6   1        0.12        9.04      5.82 o
 -15   7   1        1.33       -8.78      9.97 o
 -14   7   1       31.63       13.37     11.55 o
 -13   7   1       21.80       23.49     12.35 o
 -12   7   1       18.05       12.93      4.39 o
 -11   7   1      239.77      244.48      8.98 o
 -10   7   1      103.68       98.81      5.81 o
  -9   7   1       23.08       37.15      5.13 o
  -8   7   1      611.45      594.46      9.22 o
  -7   7   1       52.18       80.75      3.20 o
  -6   7   1     2633.50     2611.90     24.16 o
  -5   7   1      265.87      190.78      3.92 o
  -4   7   1     4047.85     4359.40     35.18 o
  -3   7   1     4077.05     3859.64     27.36 o
  -2   7   1      213.85      353.86      4.56 o
  -1   7   1    11081.38    10835.88     69.41 o
   0   7   1     2160.44     2574.61     19.15 o
   1   7   1    22352.69    23040.64    174.59 o
   2   7   1     4329.92     4641.18     34.12 o
   3   7   1     2732.92     2627.81     24.11 o
   4   7   1     2888.05     2843.75     25.96 o
   5   7   1      206.16      236.44      7.70 o
   6   7   1      279.84      225.41      6.66 o
   7   7   1       66.44       70.17      3.26 o
   8   7   1       49.27       38.07      3.88 o
   9   7   1      543.55      542.98     11.26 o
  10   7   1       23.36        9.54      4.26 o
  11   7   1      364.89      368.98     11.13 o
  12   7   1      237.06      192.66      8.67 o
  13   7   1       18.49       14.48      8.25 o
  14   7   1      105.83       83.71     10.55 o
 -15   8   1        0.39       -0.79     11.95 o
 -14   8   1       62.26       65.61     15.59 o
 -13   8   1      106.77       77.40     14.48 o
 -12   8   1       58.13       59.27      5.73 o
 -11   8   1       29.29       27.73      4.62 o
 -10   8   1      109.72      113.72      6.49 o
  -9   8   1      652.26      716.36     12.60 o
  -8   8   1      244.76      241.29      6.14 o
  -7   8   1     2558.68     2808.34     28.61 o
  -6   8   1      893.59      901.26     10.89 o
  -5   8   1     3923.78     4086.18     33.73 o
  -4   8   1     2037.05     1684.35     15.07 o
  -3   8   1     3025.25     2821.25     22.09 o
  -2   8   1     8050.85     7472.68     55.51 o
  -1   8   1       56.38       57.92      1.95 o
   0   8   1     9801.40     9286.66     62.67 o
   1   8   1      777.01      575.29      7.43 o
   2   8   1      659.20      426.88      7.30 o
   3   8   1     4671.76     4296.62     40.07 o
   4   8   1      201.72      186.94      4.64 o
   5   8   1     5437.73     5624.12     55.91 o
   6   8   1      637.03      670.75     10.00 o
   7   8   1     3096.33     3246.38     37.46 o
   8   8   1      205.16      229.84     10.85 o
   9   8   1       39.54       47.80      6.88 o
  10   8   1        8.81       16.67      5.38 o
  11   8   1       25.20       28.06      6.17 o
  12   8   1        1.12        0.46      5.84 o
  13   8   1        6.43        8.29      5.82 o
  14   8   1       12.68       13.34      7.95 o
 -14   9   1       20.93       -4.83     11.24 o
 -13   9   1        1.87        8.66      6.69 o
 -12   9   1        2.35        0.85      5.56 o
 -11   9   1        0.04        1.97      3.86 o
 -10   9   1      151.78      175.19      8.19 o
  -9   9   1       27.43       28.53      4.02 o
  -8   9   1        9.00       13.59      3.09 o
  -7   9   1        0.38        1.28      2.57 o
  -6   9   1        2.85        2.84      2.16 o
  -5   9   1       60.18       72.68      2.99 o
  -4   9   1       70.47       75.30      2.42 o
  -3   9   1     1086.67     1173.90     10.63 o
  -2   9   1       75.20      109.85      3.00 o
  -1   9   1      959.80      986.82      8.95 o
   0   9   1      438.11      599.06      6.46 o
   1   9   1      308.47      283.38      4.71 o
   2   9   1       83.21       71.54      2.73 o
   3   9   1      154.06      202.72      4.64 o
   4   9   1        0.17        1.80      2.13 o
   5   9   1       14.36        8.91      1.87 o
   6   9   1      138.70      109.75      4.38 o
   7   9   1       47.65       45.45      4.22 o
   8   9   1       63.14       44.57      4.63 o
   9   9   1      164.30      197.41      9.84 o
  10   9   1        3.64        7.99      5.15 o
  11   9   1        1.65        1.09      7.53 o
  12   9   1        3.89       -3.69      5.31 o
  13   9   1        1.59        3.43      5.84 o
  14   9   1        0.10       15.81      6.39 o
 -14  10   1       35.43       40.20     14.64 o
 -13  10   1        0.13       -2.94      5.67 o
 -12  10   1       83.79       81.71      6.64 o
 -11  10   1       22.76       25.96      4.95 o
 -10  10   1       16.23       10.75      4.42 o
  -9  10   1      167.00      136.68      7.41 o
  -8  10   1      221.66      219.14      7.41 o
  -7  10   1     2109.81     2075.78     25.86 o
  -6  10   1      393.85      384.12      8.03 o
  -5  10   1     2342.09     2349.80     21.77 o
  -4  10   1     2780.24     2736.02     21.23 o
  -3  10   1     2760.54     2750.18     22.21 o
  -2  10   1     4154.86     3978.37     30.50 o
  -1  10   1        0.12        4.17      1.98 o
   0  10   1     2812.94     2718.36     20.25 o
   1  10   1     1499.89     1463.72     12.97 o
   2  10   1     1828.75     1807.31     16.02 o
   3  10   1     3529.60     3486.55     28.74 o
   4  10   1      540.25      519.76      7.39 o
   5  10   1     1922.23     1901.11     23.58 o
   6  10   1       19.73       23.06      3.79 o
   7  10   1      267.19      264.72      8.54 o
   8  10   1       73.26       66.27      5.37 o
   9  10   1       63.14       50.63      7.55 o
  10  10   1       70.11       57.05      7.10 o
  11  10   1        4.13        2.20      5.43 o
  12  10   1       37.81       36.08      6.75 o
  13  10   1        3.47        3.02      5.76 o
  14  10   1        3.67       -4.22      9.04 o
 -14  11   1       30.34       15.27     13.93 o
 -13  11   1       13.36        6.27      6.37 o
 -12  11   1      182.61      181.82      9.31 o
 -11  11   1       53.73       68.95      6.46 o
 -10  11   1      212.08      232.46     10.00 o
  -9  11   1      429.62      498.18     14.10 o
  -8  11   1      656.87      724.06     13.66 o
  -7  11   1       26.78       45.94      4.53 o
  -6  11   1      559.83      584.72     15.29 o
  -5  11   1      854.46      881.87     10.95 o
  -4  11   1     1025.10      964.62     10.59 o
  -3  11   1     4305.32     4410.77     33.83 o
  -2  11   1       50.26       41.26      3.10 o
  -1  11   1     9822.00     9653.70     66.11 o
   0  11   1      128.58      127.91      4.46 o
   1  11   1    11613.60    11678.36     82.69 o
   2  11   1       76.53       64.30      3.12 o
   3  11   1     1004.85      941.63     11.54 o
   4  11   1      240.11      222.29      5.84 o
   5  11   1      145.94      173.63      5.79 o
   6  11   1      167.11      187.89      6.81 o
   7  11   1      538.40      594.17     12.99 o
   8  11   1       20.40       30.05      4.70 o
   9  11   1      394.49      472.62     15.43 o
  10  11   1      172.05      178.76     12.96 o
  11  11   1      115.52      132.66      9.53 o
  12  11   1      108.99       90.78      8.71 o
  13  11   1        0.27       -2.31      5.79 o
 -14  12   1        7.42        6.14      6.64 o
 -13  12   1       41.02       34.86      8.01 o
 -12  12   1        3.35       11.10      5.00 o
 -11  12   1       63.15       41.84      5.88 o
 -10  12   1       47.62       31.43      5.63 o
  -9  12   1        0.75        5.25      4.90 o
  -8  12   1      291.76      296.06     15.12 o
  -7  12   1      111.79      152.46      6.61 o
  -6  12   1      133.57      129.76      6.22 o
  -5  12   1      114.91      125.37      4.60 o
  -4  12   1        2.22        9.02      2.55 o
  -3  12   1      543.48      593.96      8.27 o
  -2  12   1      169.30      231.01      5.23 o
  -1  12   1       63.30       82.08      9.32 o
   0  12   1     1335.49     1575.07     15.00 o
   1  12   1      582.80      568.84      7.87 o
   2  12   1      153.88      193.74      5.05 o
   3  12   1     1073.93     1073.54     12.99 o
   4  12   1      276.06      288.90      6.76 o
   5  12   1      750.86      808.64     12.83 o
   6  12   1      630.95      626.24     12.07 o
   7  12   1      312.13      384.66     10.89 o
   8  12   1      134.21      124.64      6.90 o
   9  12   1       29.21        9.11      5.66 o
  10  12   1       30.00       21.34      6.29 o
  11  12   1       48.71       39.59      7.17 o
  12  12   1       12.24       13.76      6.43 o
  13  12   1       43.27       45.62     12.32 o
 -13  13   1        1.33       -0.74      6.64 o
 -12  13   1       13.44       17.07      5.87 o
 -11  13   1       11.74       13.88      5.61 o
 -10  13   1       21.45       16.46      5.62 o
  -9  13   1       16.55       10.20      5.18 o
  -8  13   1      311.44      302.83     10.94 o
  -7  13   1      302.05      278.47      9.10 o
  -6  13   1     1341.83     1345.14     21.05 o
  -5  13   1     1293.96     1197.02     15.11 o
  -4  13   1     2854.39     2846.30     26.92 o
  -3  13   1      158.10      139.23      4.89 o
  -2  13   1      828.18      825.86     10.04 o
  -1  13   1      441.53      424.85      7.00 o
   0  13   1       41.44       44.31      2.77 o
   1  13   1     1114.46     1065.98     11.94 o
   2  13   1      432.92      420.15      7.49 o
   3  13   1      495.44      455.75      8.70 o
   4  13   1     1461.00     1438.73     18.77 o
   5  13   1      241.40      218.30      7.54 o
   6  13   1      546.83      523.85     16.01 o
   7  13   1       18.34       25.64      4.95 o
   8  13   1       72.56       68.71      6.75 o
   9  13   1        7.72        6.22      5.74 o
  10  13   1        3.78        7.78      6.56 o
  11  13   1        1.96        1.67      6.20 o
  12  13   1       26.78       30.72      7.37 o
  13  13   1        9.50        8.86      6.59 o
 -13  14   1        2.39        4.39      7.73 o
 -12  14   1       33.10       33.36      6.77 o
 -11  14   1       19.51       16.90      5.89 o
 -10  14   1       36.41       51.86      7.01 o
  -9  14   1       38.64       60.16      7.19 o
  -8  14   1        8.39       11.42      5.16 o
  -7  14   1      118.78      146.10      7.23 o
  -6  14   1      162.50      157.89      7.36 o
  -5  14   1      798.17      834.81     16.06 o
  -4  14   1     1294.49     1295.23     17.83 o
  -3  14   1      909.32      901.48     13.03 o
  -2  14   1     1619.00     1597.21     16.67 o
  -1  14   1      239.68      234.71      5.55 o
   0  14   1     1408.08     1334.99     14.08 o
   1  14   1     1607.02     1576.63     16.74 o
   2  14   1     1371.43     1386.30     22.52 o
   3  14   1     2432.31     2434.69     25.70 o
   4  14   1      596.96      599.14     11.40 o
   5  14   1      506.82      571.40     12.96 o
   6  14   1        9.06        6.05      4.50 o
   7  14   1       35.97       65.85      6.06 o
   8  14   1      124.01      154.16      8.98 o
   9  14   1      113.39      108.03      9.34 o
  10  14   1       24.50       43.81      7.75 o
  11  14   1        8.79        0.36      6.14 o
  12  14   1        3.35       14.06      8.81 o
 -12  15   1       68.88       76.19     10.99 o
 -11  15   1        6.98        3.02      5.60 o
 -10  15   1       11.30       20.44      6.26 o
  -9  15   1      273.12      276.77     12.58 o
  -8  15   1       10.00       13.90      5.92 o
  -7  15   1       69.84       72.02      6.18 o
  -6  15   1       77.87       58.47      5.80 o
  -5  15   1        0.05       -3.30      3.89 o
  -4  15   1      230.92      197.97      7.42 o
  -3  15   1       75.57       87.67      5.13 o
  -2  15   1      132.15      124.23      5.68 o
  -1  15   1      417.39      398.83      8.14 o
   0  15   1       32.81       36.95      3.60 o
   1  15   1      582.50      548.09      9.66 o
   2  15   1       22.15       17.58      3.84 o
   3  15   1       12.71       13.91      3.95 o
   4  15   1       31.38       18.15      4.69 o
   5  15   1       58.88       64.86      6.69 o
   6  15   1       29.97       41.79      6.37 o
   7  15   1       76.73       89.01      7.76 o
   8  15   1        8.68       23.58      6.20 o
   9  15   1        8.09       10.66      9.45 o
  10  15   1       28.28       40.75      7.74 o
  11  15   1        5.87       -1.06      6.37 o
  12  15   1        7.62       -5.50      6.51 o
 -12  16   1        2.60        5.21     10.68 o
 -11  16   1       58.44       48.72     11.07 o
 -10  16   1       59.50       61.77      8.29 o
  -9  16   1       50.49       50.10      7.51 o
  -8  16   1      261.67      266.15     23.71 o
  -7  16   1       33.73       39.38      6.37 o
  -6  16   1        3.41       -4.80      4.80 o
  -5  16   1       83.04       89.87      7.10 o
  -4  16   1      288.50      286.32      9.94 o
  -3  16   1        6.24        1.55      3.70 o
  -2  16   1      946.70      997.32     16.87 o
  -1  16   1      231.66      210.21      7.12 o
   0  16   1     2754.53     2742.63     33.47 o
   1  16   1      409.51      418.50     10.62 o
   2  16   1      751.02      733.81     15.54 o
   3  16   1      174.71      183.30      8.30 o
   4  16   1       79.86       71.40      7.08 o
   5  16   1       31.77       39.11      7.84 o
   6  16   1       33.91       43.91      6.91 o
   7  16   1        4.64       10.97      5.72 o
   8  16   1      211.78      218.00     26.52 o
   9  16   1       42.19       22.89      7.59 o
  10  16   1       45.98       32.83      8.58 o
  11  16   1       63.68       51.72      8.85 o
 -11  17   1        8.08        9.03      6.78 o
 -10  17   1        8.47        7.11      6.38 o
  -9  17   1        7.18        1.05      8.00 o
  -8  17   1       52.56       70.25     11.12 o
  -7  17   1       72.04       58.64      7.18 o
  -6  17   1      307.06      354.69     16.27 o
  -5  17   1      493.17      473.65     14.54 o
  -4  17   1      820.17      855.31     19.63 o
  -3  17   1      215.58      242.98     11.97 o
  -2  17   1      112.19      138.94      7.58 o
  -1  17   1       43.85       41.56      5.46 o
   0  17   1        0.58       13.61      5.10 o
   1  17   1      382.60      362.36     10.98 o
   2  17   1      557.56      590.30     14.26 o
   3  17   1      258.20      264.88     13.95 o
   4  17   1     1060.76     1103.51     23.66 o
   5  17   1      109.86       99.40      8.32 o
   6  17   1      250.28      288.83     12.46 o
   7  17   1        6.72        6.33      5.72 o
   8  17   1      116.37      149.12     11.51 o
   9  17   1        6.63       -2.88      6.58 o
  10  17   1        0.02       13.05      7.40 o
  11  17   1        0.42        1.06      7.75 o
 -11  18   1       18.94       12.86      7.01 o
 -10  18   1        0.17        4.19      6.63 o
  -9  18   1        8.91        5.05      6.65 o
  -8  18   1       62.05       47.44      9.32 o
  -7  18   1        0.16       -5.95      5.99 o
  -6  18   1       30.68       18.12      6.17 o
  -5  18   1       35.92       22.24      6.97 o
  -4  18   1       46.22       42.20      6.76 o
  -3  18   1       22.50       19.46      5.92 o
  -2  18   1      327.75      316.14     11.18 o
  -1  18   1       13.36       13.73      6.37 o
   0  18   1      411.97      395.75     20.85 o
   1  18   1        2.89        2.99      5.95 o
   2  18   1        3.80        5.70      5.23 o
   3  18   1       10.97        6.19      6.45 o
   4  18   1        9.12        8.87      5.69 o
   5  18   1       54.47       28.79      6.66 o
   6  18   1       20.04       10.57      6.09 o
   7  18   1        8.17       10.64      6.90 o
   8  18   1       25.07       29.16     10.79 o
   9  18   1        5.29        9.37      7.40 o
  10  18   1       11.07        5.11      7.70 o
 -10  19   1        0.09       -3.28      6.64 o
  -9  19   1        1.98        5.65      6.95 o
  -8  19   1       28.60       20.12      7.30 o
  -7  19   1        0.33       -6.21      6.21 o
  -6  19   1       44.56       43.26      7.24 o
  -5  19   1       12.83       11.04      5.94 o
  -4  19   1        9.56       15.46      6.68 o
  -3  19   1      328.15      321.34     13.47 o
  -2  19   1      115.24      137.06     10.78 o
  -1  19   1      610.08      584.82     19.66 o
   0  19   1        9.17       10.59     10.05 o
   1  19   1      142.02      133.94     13.35 o
   2  19   1       66.29       59.23      8.75 o
   3  19   1       82.51       80.16      9.28 o
   4  19   1       33.01       19.74      7.13 o
   5  19   1        6.61       10.62      6.21 o
   6  19   1       50.61       53.31      8.09 o
   7  19   1        4.31        7.07      6.57 o
   8  19   1        1.47       10.67      7.63 o
   9  19   1       16.45       10.74      8.10 o
  -9  20   1       25.76       39.86     10.74 o
  -8  20   1        0.07       -9.74      9.74 o
  -7  20   1      150.44      185.08     11.29 o
  -6  20   1       11.12       14.72      6.56 o
  -5  20   1       68.47       78.11     10.11 o
  -4  20   1       44.76       37.73      8.57 o
  -3  20   1        1.86        2.57      6.28 o
  -2  20   1      480.64      511.50     19.02 o
  -1  20   1       68.29       79.86     18.64 o
   0  20   1      436.22      445.02     31.34 o
   1  20   1      149.36      118.47     13.36 o
   2  20   1      259.70      266.31     17.43 o
   3  20   1      107.50      137.59     11.50 o
   4  20   1       38.43       56.86      9.28 o
   5  20   1       67.71       88.27     10.42 o
   6  20   1        0.70       12.20      8.09 o
   7  20   1        7.83       26.38      7.54 o
   8  20   1        0.09       -6.35      7.73 o
  -8  21   1       25.42       35.36      9.03 o
  -7  21   1       10.79       -6.77      6.77 o
  -6  21   1        3.09       10.56      7.16 o
  -5  21   1        2.63        3.97      7.57 o
  -4  21   1        0.08       -6.38      6.72 o
  -3  21   1        0.40        2.08      7.18 o
  -2  21   1       23.67       31.63     22.44 o
  -1  21   1        9.46       -7.54      8.80 o
   0  21   1       31.35       33.50     10.43 o
   1  21   1       23.11       20.07      9.92 o
   2  21   1        2.36       -2.21     11.00 o
   3  21   1       18.42        2.74      8.56 o
   4  21   1       98.99      121.01     11.67 o
   5  21   1        0.20       -6.81     11.38 o
   6  21   1      152.98      183.42     13.84 o
   7  21   1       17.17       24.72     10.67 o
  -7  22   1       65.69       49.02     11.86 o
  -6  22   1       27.55       17.41      8.53 o
  -5  22   1      118.59      122.66     12.11 o
  -4  22   1        0.21        1.88      7.77 o
  -3  22   1       17.61       -9.30      9.30 o
  -2  22   1        0.75        7.95     10.76 o
  -1  22   1        2.08       -7.21      8.75 o
   0  22   1        0.82       -7.11      8.35 o
   1  22   1       65.43       67.80     12.60 o
   2  22   1       20.32       12.84     10.06 o
   3  22   1      143.67      153.01     17.61 o
   4  22   1       23.38       20.38     10.56 o
   5  22   1      176.17      165.95     19.08 o
   6  22   1       30.36       33.54      9.44 o
  -6  23   1       19.09       24.75     10.51 o
  -5  23   1        2.39        0.91     10.32 o
  -4  23   1        6.77        2.96      9.62 o
  -3  23   1      115.66      121.56     16.34 o
  -2  23   1        0.15       -8.91      8.91 o
  -1  23   1      233.02      245.07     18.61 o
   0  23   1        1.19       10.40     10.32 o
   1  23   1       84.88      107.80     14.65 o
   2  23   1       35.98       36.03     12.16 o
   3  23   1       14.71       29.59     12.01 o
   4  23   1       21.47       39.48     26.08 o
   5  23   1        0.13       -9.43      9.43 o
  -3  24   1        2.37       11.51     11.23 o
  -2  24   1       81.77       50.27     13.56 o
  -1  24   1        4.07       12.12     11.83 o
   0  24   1       24.37        9.30     11.18 o
   1  24   1       25.71       43.72     12.66 o
   2  24   1        0.14        3.19     10.44 o
   3  24   1       21.37        6.71     11.56 o
 -15   0   2      118.99       91.17     12.35 o
 -14   0   2        0.51       15.27      8.31 o
 -13   0   2      276.92      228.95     16.22 o
 -12   0   2       45.76       51.28      9.10 o
 -11   0   2     1297.33     1201.26     36.40 o
 -10   0   2      718.12      757.61     25.72 o
  -9   0   2     3550.35     3488.48     84.76 o
  -8   0   2     2686.85     3063.90     97.30 o
  -7   0   2      938.29      726.19     12.57 o
  -6   0   2      672.58      600.73     11.17 o
  -5   0   2      594.01      376.35      6.05 o
  -4   0   2    29546.91    30786.12    403.42 o
  -3   0   2      853.68      853.89     11.12 o
  -2   0   2    52143.56    49114.39   1409.44 o
  -1   0   2    17276.17    20175.16    187.53 o
   0   0   2    29146.18    27166.15    355.06 o
   1   0   2       87.87       40.58      4.86 o
   3   0   2     2944.05     2344.61     34.50 o
   4   0   2     1042.01     1331.74     22.36 o
   5   0   2     8293.47     8383.26    112.79 o
   6   0   2     1303.58     1328.22     23.31 o
   7   0   2     1143.02     1130.92     21.33 o
   8   0   2     1318.12     1417.97     32.70 o
   9   0   2      245.47      236.39     17.41 o
  10   0   2      166.82      204.58     17.17 o
  11   0   2       71.71       82.94     12.50 o
  12   0   2       96.42      114.12     14.72 o
  13   0   2      116.86       78.74     13.93 o
  14   0   2        3.92        9.58     10.92 o
 -16   1   2        0.08       -7.68      8.63 o
 -15   1   2       14.89       17.71      6.55 o
 -14   1   2       41.97       46.63      7.11 o
 -13   1   2       75.61       74.84      7.56 o
 -12   1   2      151.17      139.05     13.26 o
 -11   1   2       21.69       23.23      7.36 o
 -10   1   2      194.59      210.60      9.59 o
  -9   1   2     1166.09     1154.38     19.62 o
  -8   1   2      863.33      903.00     10.91 o
  -7   1   2      544.98      539.71      7.57 o
  -6   1   2     3132.89     3156.78     26.27 o
  -5   1   2     1265.95     1171.00     11.32 o
  -4   1   2     6983.39     7499.11     60.41 o
  -3   1   2     3944.26     3707.52     32.76 o
  -2   1   2      374.01      339.08      3.49 o
  -1   1   2     1834.54     1484.69     10.86 o
   0   1   2       19.95        4.52      1.27 o
   1   1   2      538.71      387.25      7.56 o
   2   1   2     8248.43     8937.71     77.41 o
   3   1   2     1162.81     1282.95     14.78 o
   4   1   2    17357.13    19715.26    181.34 o
   5   1   2     1197.22     1312.53     15.92 o
   6   1   2      173.78      145.42      5.10 o
   7   1   2       58.63       66.69      3.88 o
   8   1   2      129.49      114.56      7.14 o
   9   1   2       68.08       61.30      6.36 o
  10   1   2       36.93       26.30      6.93 o
  11   1   2        4.11        9.21      6.58 o
  12   1   2       61.63       73.18      9.01 o
  13   1   2        3.02        0.44      7.06 o
  14   1   2        0.22       -0.36      7.02 o
 -16   2   2        0.05        8.23      9.58 o
 -15   2   2        7.20        3.96      8.86 o
 -14   2   2       40.98       43.12      6.79 o
 -13   2   2        7.97        6.36      5.18 o
 -12   2   2       72.95       77.10      6.83 o
 -11   2   2       68.23       53.45      5.80 o
 -10   2   2        2.91        3.19      3.95 o
  -9   2   2      388.33      373.57      9.54 o
  -8   2   2        1.02        5.85      2.01 o
  -7   2   2     2346.64     2337.15     29.34 o
  -6   2   2      348.58      297.28      4.73 o
  -5   2   2     1848.71     1834.03     23.36 o
  -4   2   2     2476.63     2462.04     26.94 o
  -3   2   2      811.84      824.72      7.88 o
  -2   2   2      662.15      415.00      4.72 o
  -1   2   2       74.02      102.50      1.85 o
   0   2   2     1879.74     1633.57     17.04 o
   1   2   2     2024.73     2075.63     19.86 o
   2   2   2      387.15      280.23      5.17 o
   3   2   2     2555.34     2499.79     25.95 o
   4   2   2      617.87      796.90     11.50 o
   5   2   2     4356.03     4679.34     50.65 o
   6   2   2       18.61       12.51      3.82 o
   7   2   2      650.60      697.79     13.35 o
   8   2   2        3.43        2.06      3.65 o
   9   2   2        1.25       -4.22      4.22 o
  10   2   2       61.89       54.41      6.57 o
  11   2   2        0.00       -4.66      7.04 o
  12   2   2       11.52        8.07      6.60 o
  13   2   2        0.02       -2.70      6.61 o
  14   2   2        2.21        6.83      7.44 o
 -16   3   2        3.51        2.53     10.21 o
 -15   3   2        5.92       23.90     10.53 o
 -14   3   2        1.45       -6.01      6.01 o
 -13   3   2       66.99       79.37      7.20 o
 -12   3   2        7.46       10.16      4.95 o
 -11   3   2       75.34       95.15     10.13 o
 -10   3   2      296.24      307.97      9.16 o
  -9   3   2       44.60       41.51      3.12 o
  -8   3   2     3664.84     3791.81     51.88 o
  -7   3   2      782.64      773.96     14.28 o
  -6   3   2     4132.98     3986.57     48.47 o
  -5   3   2     7068.10     7240.89     74.96 o
  -4   3   2     2343.05     1969.92     22.57 o
  -3   3   2    13275.45    12617.79    101.52 o
  -2   3   2     9020.83    10667.42     81.91 o
  -1   3   2    44220.48    43052.21    297.63 o
   0   3   2     7769.91     7896.90    100.59 o
   1   3   2     8760.01     8251.88     71.70 o
   2   3   2    10895.12    10615.87     98.92 o
   3   3   2      333.99      229.80      5.54 o
   4   3   2    18135.46    19156.55    192.92 o
   5   3   2      318.96      367.90      7.93 o
   6   3   2     4686.19     4838.11     52.85 o
   7   3   2        0.99        3.48      2.70 o
   8   3   2      296.84      296.33      9.36 o
   9   3   2       47.95       37.65      5.75 o
  10   3   2        2.22        3.44      4.81 o
  11   3   2       13.77       14.53      5.80 o
  12   3   2       28.26       43.79      8.86 o
  13   3   2       37.26       43.14      9.30 o
  14   3   2       16.27       15.88     15.51 o
 -16   4   2        1.38       -0.40     10.21 o
 -15   4   2        0.12        1.74      9.34 o
 -14   4   2       40.79       43.21     11.16 o
 -13   4   2       83.07       88.93     10.76 o
 -12   4   2        2.40       14.63      4.69 o
 -11   4   2      453.15      446.13     13.57 o
 -10   4   2       94.97      113.12      6.02 o
  -9   4   2      231.68      238.82      5.65 o
  -8   4   2      324.84      362.63      6.52 o
  -7   4   2      270.42      221.14      7.99 o
  -6   4   2      544.03      566.84     10.51 o
  -5   4   2      250.78      188.84      5.01 o
  -4   4   2     9192.79    10479.84     90.53 o
  -3   4   2       36.46       25.39      2.00 o
  -2   4   2    10416.04    10643.14     77.18 o
  -1   4   2    10297.50    12222.04     98.99 o
   0   4   2     7268.34     6903.12     56.96 o
   1   4   2     4739.93     5138.19     49.69 o
   2   4   2     4189.94     4392.12     39.85 o
   3   4   2      179.30      111.31      6.52 o
   4   4   2     1059.12     1278.78     17.03 o
   5   4   2        2.58        6.58      3.92 o
   6   4   2      332.48      332.59      8.07 o
   7   4   2       51.49       52.60      6.43 o
   8   4   2      721.61      820.69     18.74 o
   9   4   2       14.96       24.12      5.41 o
  10   4   2      110.03      155.61     10.48 o
  11   4   2       37.19       31.53      6.46 o
  12   4   2       44.42       54.44      7.48 o
  13   4   2       53.67       50.63      9.28 o
  14   4   2        2.84       -1.85     12.54 o
 -15   5   2        7.51       -8.94      8.94 o
 -14   5   2       33.23       30.39     11.08 o
 -13   5   2       30.73       24.14     10.60 o
 -12   5   2      114.31      101.35      7.15 o
 -11   5   2        1.61        2.45      9.97 o
 -10   5   2      462.33      433.75     10.37 o
  -9   5   2      560.20      618.09     12.88 o
  -8   5   2      257.92      215.10      5.89 o
  -7   5   2      109.99      130.93      5.67 o
  -6   5   2      555.13      517.68      7.27 o
  -5   5   2     1322.14     1435.00     13.65 o
  -4   5   2      187.29      153.88      3.47 o
  -3   5   2     1719.91     1665.20     15.67 o
  -2   5   2     3136.42     3936.18     30.13 o
  -1   5   2     5185.70     5501.44     43.35 o
   0   5   2     6405.32     7623.65     59.50 o
   1   5   2    12691.95    14174.61    131.79 o
   2   5   2     1481.46     1564.13     17.85 o
   3   5   2     1166.20     1190.45     13.56 o
   4   5   2        7.00        0.83      2.08 o
   5   5   2      446.65      464.53      9.19 o
   6   5   2       86.59       81.19      4.39 o
   7   5   2       45.09       63.98      5.11 o
   8   5   2        0.34       -1.98      3.77 o
   9   5   2      177.03      164.53      6.81 o
  10   5   2       10.05        7.30      3.11 o
  11   5   2      234.18      217.13     11.07 o
  12   5   2       42.42       44.13      7.26 o
  13   5   2        4.70        5.66      7.60 o
  14   5   2       32.33       30.45     10.33 o
 -15   6   2        6.70        7.99     10.92 o
 -14   6   2       10.87       13.69     10.92 o
 -13   6   2       32.43       20.97     10.84 o
 -12   6   2       98.45      118.89      5.91 o
 -11   6   2      121.21      114.56     17.17 o
 -10   6   2       95.43      111.36      4.27 o
  -9   6   2      305.30      298.58      6.62 o
  -8   6   2      323.05      307.13      5.27 o
  -7   6   2     3187.85     3157.31     29.82 o
  -6   6   2     5125.50     5346.36     44.71 o
  -5   6   2     4034.66     3897.32     33.58 o
  -4   6   2    13868.95    14441.66    109.80 o
  -3   6   2     2574.36     2732.32     20.60 o
  -2   6   2    10577.96     9826.99     65.54 o
  -1   6   2       43.31       84.96      3.28 o
   0   6   2     6077.83     5220.98     39.63 o
   1   6   2     4907.08     4619.98     39.78 o
   2   6   2     3964.52     3889.91     36.51 o
   3   6   2     9495.69     9408.25     83.11 o
   4   6   2        0.67        6.48      2.33 o
   5   6   2     6077.30     6107.27     59.86 o
   6   6   2      201.45      190.74      6.22 o
   7   6   2     1747.26     1747.87     34.59 o
   8   6   2       18.89       19.55      3.55 o
   9   6   2       24.45       26.02      4.24 o
  10   6   2        6.63       11.95      5.24 o
  11   6   2       61.34       72.08      7.70 o
  12   6   2        1.25       -3.22      5.43 o
  13   6   2       42.35       50.94      8.75 o
  14   6   2       12.52        6.70      6.56 o
 -15   7   2        0.20       -4.51     10.45 o
 -14   7   2       10.83       -3.56      9.66 o
 -13   7   2        0.36       14.64     10.76 o
 -12   7   2      111.39      119.66     15.51 o
 -11   7   2      340.29      391.89      9.20 o
 -10   7   2        3.98       -2.70      2.70 o
  -9   7   2        9.53        9.41      2.58 o
  -8   7   2      395.45      449.00      6.95 o
  -7   7   2      159.10      179.87      4.31 o
  -6   7   2      864.89      878.77      9.29 o
  -5   7   2     1200.38     1294.27     11.84 o
  -4   7   2       52.72       28.70      1.93 o
  -3   7   2     3943.25     3799.37     27.05 o
  -2   7   2     1966.66     2554.77     20.02 o
  -1   7   2     7345.30     7129.04     48.79 o
   0   7   2      721.56      662.78      7.50 o
   1   7   2     2490.70     2273.97     21.57 o
   2   7   2     1598.23     1447.13     15.11 o
   3   7   2      548.82      510.71      8.14 o
   4   7   2      973.46      901.76     11.09 o
   5   7   2      131.31      144.31      4.75 o
   6   7   2      205.16      233.41      6.73 o
   7   7   2      118.01      130.38      5.31 o
   8   7   2      256.71      287.74      7.50 o
   9   7   2       79.85       86.22      4.82 o
  10   7   2        8.81        8.37      4.66 o
  11   7   2       39.42       51.67      7.64 o
  12   7   2        1.52        6.53      5.13 o
  13   7   2       13.29       22.05      5.80 o
  14   7   2        8.63       17.04      9.26 o
 -15   8   2        5.83        6.17     10.92 o
 -14   8   2       36.17       17.33     11.95 o
 -13   8   2        0.58        4.99      9.89 o
 -12   8   2       34.74       29.28     11.48 o
 -11   8   2        8.37       -0.10      3.21 o
 -10   8   2       92.73       85.13      4.72 o
  -9   8   2       69.89       51.28      3.98 o
  -8   8   2        0.32        0.80      2.67 o
  -7   8   2       64.60       48.05      4.22 o
  -6   8   2      726.92      780.74      8.90 o
  -5   8   2     1323.06     1384.25     13.54 o
  -4   8   2      943.15      988.39      9.59 o
  -3   8   2      961.77     1090.57     11.00 o
  -2   8   2     3574.31     3862.08     32.09 o
  -1   8   2     1663.09     2036.37     16.16 o
   0   8   2      404.88      351.16      5.36 o
   1   8   2       12.53        4.98      1.60 o
   2   8   2      195.19      319.33      5.63 o
   3   8   2     3062.28     2999.87     29.81 o
   4   8   2       14.47        8.02      2.22 o
   5   8   2     2029.33     1992.39     21.73 o
   6   8   2        0.04       -2.83      2.83 o
   7   8   2      434.22      400.98      9.58 o
   8   8   2        7.49        1.17      3.26 o
   9   8   2       29.09       19.32      3.67 o
  10   8   2        2.81        9.47      6.91 o
  11   8   2        3.82       11.05      6.08 o
  12   8   2        1.36       11.81      6.23 o
  13   8   2       42.64       40.80      7.90 o
  14   8   2       12.64        3.47      6.85 o
 -15   9   2        9.94        5.46     12.11 o
 -14   9   2       19.62        6.89     11.79 o
 -13   9   2       10.23       -7.12      9.34 o
 -12   9   2      231.47      186.23     11.36 o
 -11   9   2      197.78      227.02      9.38 o
 -10   9   2      815.86      812.95     16.33 o
  -9   9   2      523.70      571.23     12.00 o
  -8   9   2      139.43      152.62      5.75 o
  -7   9   2       69.84       67.29      4.53 o
  -6   9   2     1376.58     1354.14     13.76 o
  -5   9   2     3400.61     3456.62     27.84 o
  -4   9   2     1006.51      942.56      9.17 o
  -3   9   2     8118.45     8089.27     61.15 o
  -2   9   2      424.64      511.44      7.15 o
  -1   9   2    12469.21    11835.44     83.30 o
   0   9   2     2989.52     3143.87     26.03 o
   1   9   2     9568.15     9910.50     78.16 o
   2   9   2     4436.96     4609.24     38.60 o
   3   9   2     2425.61     2539.34     24.70 o
   4   9   2      598.71      548.34      9.11 o
   5   9   2      339.83      361.16      7.66 o
   6   9   2        4.10       13.16      3.32 o
   7   9   2      234.39      241.73      8.57 o
   8   9   2      227.38      225.71      8.47 o
   9   9   2      480.60      500.76     16.05 o
  10   9   2       23.80       15.71      6.31 o
  11   9   2      235.53      249.36     12.56 o
  12   9   2       10.93       10.30      6.38 o
  13   9   2       10.89        8.03      6.61 o
 -14  10   2       21.93       19.31     12.90 o
 -13  10   2       27.76        8.71     12.11 o
 -12  10   2        1.03       -2.79      4.66 o
 -11  10   2        9.10        2.60      3.81 o
 -10  10   2       56.89       41.61      5.07 o
  -9  10   2       27.15       54.52      5.73 o
  -8  10   2      829.86      836.62     16.96 o
  -7  10   2     1178.46     1303.80     16.34 o
  -6  10   2     1584.13     1560.52     15.73 o
  -5  10   2     1006.23     1005.14     10.92 o
  -4  10   2     1401.15     1290.29     12.16 o
  -3  10   2      243.41      237.14      4.23 o
  -2  10   2     2120.59     1815.38     17.64 o
  -1  10   2        9.28       10.45      1.88 o
   0  10   2      494.99      293.96      5.43 o
   1  10   2      825.39      719.11      9.54 o
   2  10   2      359.88      317.68      6.19 o
   3  10   2     2977.71     2994.96     27.14 o
   4  10   2      144.89      153.38      4.91 o
   5  10   2     1994.97     2117.04     25.74 o
   6  10   2        1.88        1.17      3.09 o
   7  10   2      378.70      428.30     10.38 o
   8  10   2       88.34       73.50      5.19 o
   9  10   2       10.90        3.56      5.60 o
  10  10   2       76.92       63.33      9.65 o
  11  10   2      199.59      189.76     13.71 o
  12  10   2        0.03        0.64      5.99 o
  13  10   2       27.68       25.60      7.63 o
 -14  11   2       12.20       -5.30     11.87 o
 -13  11   2        4.38       -5.94     10.76 o
 -12  11   2        0.03        0.48      5.16 o
 -11  11   2       20.43       26.09      4.69 o
 -10  11   2       41.50       27.92      5.85 o
  -9  11   2        0.02        0.70      3.96 o
  -8  11   2      110.57       95.89      5.75 o
  -7  11   2      346.04      291.65      9.82 o
  -6  11   2       62.66       70.89      3.94 o
  -5  11   2      962.16      947.95     10.93 o
  -4  11   2      277.14      294.13      5.22 o
  -3  11   2      979.37     1000.67      9.86 o
  -2  11   2      443.62      449.98      6.89 o
  -1  11   2      624.07      634.52      7.96 o
   0  11   2       98.33      110.08      3.75 o
   1  11   2       21.38       43.66      4.02 o
   2  11   2      954.92      962.45     11.87 o
   3  11   2      101.93      104.77      4.16 o
   4  11   2      518.99      496.61      8.71 o
   5  11   2      173.37      183.58      7.31 o
   6  11   2      603.33      553.00     12.10 o
   7  11   2       31.81       19.86      3.88 o
   8  11   2       37.68       52.50      5.51 o
   9  11   2       21.72       27.21      6.45 o
  10  11   2       37.64       45.40      8.18 o
  11  11   2        9.49       15.17      6.52 o
  12  11   2        6.04       -5.70      5.70 o
  13  11   2        1.34        0.58      6.35 o
 -14  12   2       16.75        6.81     13.14 o
 -13  12   2        2.25        3.90      7.40 o
 -12  12   2       36.95       40.40      7.15 o
 -11  12   2        5.45        3.33      7.57 o
 -10  12   2        2.78        6.69      7.47 o
  -9  12   2       72.82       91.01      8.95 o
  -8  12   2       63.15       54.98      9.85 o
  -7  12   2      970.59      936.06     16.75 o
  -6  12   2      576.22      551.24     10.44 o
  -5  12   2     1710.26     1716.33     17.81 o
  -4  12   2     3036.33     2934.86     27.07 o
  -3  12   2       75.07       74.26      3.36 o
  -2  12   2     7378.89     7020.30     58.38 o
  -1  12   2        0.61        5.74      2.04 o
   0  12   2     2855.68     2689.19     24.38 o
   1  12   2     1689.61     1700.38     17.98 o
   2  12   2     1180.44     1134.70     13.60 o
   3  12   2     3830.45     3850.45     36.32 o
   4  12   2      932.92      936.92     12.91 o
   5  12   2      947.54      914.01     13.03 o
   6  12   2       19.83       18.62      3.98 o
   7  12   2      118.66      133.60      7.31 o
   8  12   2       38.85       39.55      6.91 o
   9  12   2        9.99       20.74      7.38 o
  10  12   2       39.15       42.83      7.74 o
  11  12   2        4.77       -5.65      7.81 o
  12  12   2       22.68       24.61      7.60 o
 -13  13   2        0.08       -5.30      5.30 o
 -12  13   2       70.05       86.10      9.31 o
 -11  13   2        3.42       10.66      4.79 o
 -10  13   2      286.98      341.26     12.20 o
  -9  13   2      307.39      312.00     15.41 o
  -8  13   2      181.05      236.32     11.68 o
  -7  13   2       51.06       49.97      5.02 o
  -6  13   2       18.27       28.96      4.38 o
  -5  13   2      246.81      238.66      6.89 o
  -4  13   2       78.74       87.09      4.09 o
  -3  13   2     1015.84      965.14     13.09 o
  -2  13   2       15.33       21.75      2.84 o
  -1  13   2     4598.37     4548.15     34.18 o
   0  13   2      185.58      172.40      4.69 o
   1  13   2      577.88      579.74      8.91 o
   2  13   2       21.46       19.67      2.95 o
   3  13   2       15.69       11.70      3.03 o
   4  13   2       54.58       78.98      4.54 o
   5  13   2      312.78      317.45      8.28 o
   6  13   2      239.35      301.45     10.35 o
   7  13   2      210.67      236.66      9.33 o
   8  13   2      130.83      162.55     11.55 o
   9  13   2       21.17       45.51      7.72 o
  10  13   2       20.64       18.57      6.90 o
  11  13   2       18.94       23.53      9.28 o
  12  13   2       23.93       15.49      7.33 o
 -13  14   2       53.35       42.42      8.07 o
 -12  14   2        1.18        0.24      6.63 o
 -11  14   2       33.75       25.45      5.80 o
 -10  14   2      230.66      218.67     10.74 o
  -9  14   2       17.75       11.99      5.27 o
  -8  14   2      144.87      156.89      9.07 o
  -7  14   2       18.96       19.11      4.52 o
  -6  14   2       38.74       34.22      4.70 o
  -5  14   2      124.99      122.62      6.99 o
  -4  14   2      763.60      784.60     12.92 o
  -3  14   2       20.02       13.87      3.41 o
  -2  14   2     2797.81     2833.34     27.05 o
  -1  14   2        5.76        4.78      2.39 o
   0  14   2     1605.76     1651.88     17.27 o
   1  14   2        5.18        3.55      2.68 o
   2  14   2      500.63      479.47      8.75 o
   3  14   2       75.89       86.56      4.93 o
   4  14   2        0.59        0.23      4.43 o
   5  14   2       21.24       27.44      4.60 o
   6  14   2       31.58       32.79      5.53 o
   7  14   2       14.04       10.03      4.81 o
   8  14   2       22.38       23.15      6.36 o
   9  14   2        1.60       -4.12      5.66 o
  10  14   2       34.15       14.13      8.29 o
  11  14   2       17.19       22.21      8.36 o
  12  14   2        8.62       15.03      7.73 o
 -12  15   2        2.79       -0.85      7.14 o
 -11  15   2        9.07       12.01      5.78 o
 -10  15   2       89.56       84.20      8.26 o
  -9  15   2      152.56      124.34      8.82 o
  -8  15   2      433.34      458.23     16.77 o
  -7  15   2      257.90      249.33     14.28 o
  -6  15   2      723.22      794.23     17.70 o
  -5  15   2      378.32      378.28     12.15 o
  -4  15   2      417.83      440.91     12.32 o
  -3  15   2     1398.30     1308.00     19.57 o
  -2  15   2      220.88      221.06      8.12 o
  -1  15   2      411.33      387.42      9.11 o
   0  15   2       70.39       74.25      4.80 o
   1  15   2       49.51       50.50      5.93 o
   2  15   2     1740.92     1742.71     25.49 o
   3  15   2       12.60       14.56      4.58 o
   4  15   2     1657.59     1728.36     29.83 o
   5  15   2       45.37       42.21      7.49 o
   6  15   2      734.64      736.74     18.63 o
   7  15   2        9.15       12.66      5.91 o
   8  15   2       33.04       38.21      8.08 o
   9  15   2        1.07       13.02      6.76 o
  10  15   2       30.56       26.10     11.47 o
  11  15   2        3.29       -3.11      6.56 o
 -12  16   2        6.62       12.66      8.98 o
 -11  16   2        3.00       -1.10      6.79 o
 -10  16   2        1.02        2.88      5.69 o
  -9  16   2       73.96       89.65      8.48 o
  -8  16   2       19.34       11.14      5.93 o
  -7  16   2      182.35      225.24     10.24 o
  -6  16   2       18.29        1.54      4.81 o
  -5  16   2       76.98       90.87      9.03 o
  -4  16   2      321.43      332.55     12.04 o
  -3  16   2        8.41       15.15      4.68 o
  -2  16   2     1273.36     1291.16     19.95 o
  -1  16   2       52.77       44.28      6.07 o
   0  16   2      287.44      265.50      8.41 o
   1  16   2      193.24      188.26      8.05 o
   2  16   2      118.07      130.37      7.35 o
   3  16   2      232.63      256.32     10.76 o
   4  16   2       17.65       15.57      5.85 o
   5  16   2      122.07      140.69      9.36 o
   6  16   2        2.33        2.20      6.12 o
   7  16   2       28.26       45.31      7.20 o
   8  16   2       37.42       63.28      9.10 o
   9  16   2        0.73       -0.97      7.17 o
  10  16   2       35.03       44.94     19.64 o
  11  16   2       27.34       11.24      7.68 o
 -11  17   2       23.65       21.17      6.53 o
 -10  17   2        9.54       19.91      6.56 o
  -9  17   2        1.07       -5.72      5.72 o
  -8  17   2        5.64        1.01      8.75 o
  -7  17   2       15.40       18.83      5.99 o
  -6  17   2       80.78       77.83      7.44 o
  -5  17   2       37.48       26.17      5.97 o
  -4  17   2       44.36       51.66      6.69 o
  -3  17   2      200.22      189.71      9.70 o
  -2  17   2       28.60       28.66      5.26 o
  -1  17   2      110.02      120.67      8.26 o
   0  17   2       77.89       78.67      7.12 o
   1  17   2        0.89       -2.36      3.91 o
   2  17   2       27.55       14.65      5.55 o
   3  17   2       60.50       65.05      7.25 o
   4  17   2      152.89      135.81      9.37 o
   5  17   2        0.60       12.85      6.12 o
   6  17   2       96.25       65.96      7.93 o
   7  17   2        0.40       -0.48      5.86 o
   8  17   2       10.05        4.10      6.91 o
   9  17   2       13.10       22.83      8.00 o
  10  17   2        5.16       14.31      7.83 o
 -11  18   2       34.89       27.18      7.36 o
 -10  18   2       27.30       41.88      7.94 o
  -9  18   2      104.27      122.55     15.10 o
  -8  18   2       41.78       52.72      8.15 o
  -7  18   2      179.23      188.66     10.37 o
  -6  18   2        1.42        5.08      6.63 o
  -5  18   2      113.55      121.78      8.76 o
  -4  18   2      152.39      179.83     10.70 o
  -3  18   2        5.05       -0.41      5.10 o
  -2  18   2      792.99      824.84     19.93 o
  -1  18   2      235.11      234.75     12.80 o
   0  18   2     1083.54     1091.98     26.57 o
   1  18   2      325.52      329.36     14.68 o
   2  18   2      482.26      468.34     17.12 o
   3  18   2      134.02      146.03     11.14 o
   4  18   2       44.24       50.31     10.42 o
   5  18   2       84.42       86.97      9.58 o
   6  18   2        5.38        2.14      6.16 o
   7  18   2       14.19        9.81      6.81 o
   8  18   2       25.48       25.13     10.75 o
   9  18   2        1.18       -3.31      7.44 o
 -10  19   2        6.99       20.66      7.37 o
  -9  19   2       54.92       27.63      7.64 o
  -8  19   2        6.40       22.79      7.45 o
  -7  19   2      202.50      191.13     10.82 o
  -6  19   2       67.06       84.89      8.34 o
  -5  19   2      214.08      228.40     11.36 o
  -4  19   2      140.32      131.92      9.40 o
  -3  19   2       57.05       41.84      7.25 o
  -2  19   2       74.21       77.46     12.91 o
  -1  19   2        1.03       -2.33      7.62 o
   0  19   2       36.37       45.42     10.59 o
   1  19   2        1.28        2.28      8.27 o
   2  19   2      294.56      302.23     18.08 o
   3  19   2        0.08       12.17      7.35 o
   4  19   2      294.58      343.46     15.90 o
   5  19   2       13.55        2.72      7.15 o
   6  19   2      112.86      164.63     12.68 o
   7  19   2        4.85        3.22      7.57 o
   8  19   2       24.02       26.43     10.68 o
   9  19   2        0.95       -1.20      7.80 o
  -9  20   2        4.83       -4.58      6.80 o
  -8  20   2       42.01       39.47      9.78 o
  -7  20   2        5.55       12.69      7.32 o
  -6  20   2       53.76       36.72      7.40 o
  -5  20   2       55.72       51.10      7.76 o
  -4  20   2       12.65        1.73      5.92 o
  -3  20   2       54.55       52.62      9.07 o
  -2  20   2       25.90       28.84      7.98 o
  -1  20   2        7.03        3.27      8.33 o
   0  20   2        1.10       -8.05      8.05 o
   1  20   2       12.49       -5.75      8.17 o
   2  20   2        0.34       -2.62      8.92 o
   3  20   2      188.06      178.04     12.79 o
   4  20   2        0.38       -6.64      6.64 o
   5  20   2      105.50      114.50     11.64 o
   6  20   2       17.47       24.50      8.93 o
   7  20   2       35.45       26.61      9.52 o
   8  20   2       30.77       44.88     12.03 o
  -8  21   2        8.60       14.84      8.19 o
  -7  21   2        2.55        2.01      7.21 o
  -6  21   2       10.07       15.25      8.13 o
  -5  21   2      148.90      144.38     12.11 o
  -4  21   2       50.05       51.55      9.55 o
  -3  21   2      176.93      204.31     13.58 o
  -2  21   2        1.11        5.46      8.80 o
  -1  21   2      324.13      340.30     20.74 o
   0  21   2       29.91       15.92      9.79 o
   1  21   2       63.30       60.87     12.13 o
   2  21   2       48.81       44.18     11.24 o
   3  21   2        8.73       -0.51      9.49 o
   4  21   2       69.56       61.19     12.16 o
   5  21   2        1.13       -7.19      7.19 o
   6  21   2       46.28       47.59     11.69 o
   7  21   2       17.75       31.34     11.24 o
  -7  22   2        7.05        4.48      8.12 o
  -6  22   2        9.39       -5.44      9.56 o
  -5  22   2       82.75       87.17     11.13 o
  -4  22   2        5.25       -7.14      7.14 o
  -3  22   2        0.11       -4.12      8.91 o
  -2  22   2        1.83        4.62     10.92 o
  -1  22   2       94.13       83.57     13.35 o
   0  22   2      128.08      135.50     21.01 o
   1  22   2       23.18       12.04     10.21 o
   2  22   2      130.16      140.49     26.55 o
   3  22   2        2.56       -6.67     13.97 o
   4  22   2        2.65        4.27      9.91 o
   5  22   2        2.35        2.56     10.19 o
   6  22   2       23.47       36.88     10.20 o
  -5  23   2        0.96       21.42      9.12 o
  -4  23   2        0.41       -1.18      9.81 o
  -3  23   2       60.14       28.56     11.71 o
  -2  23   2        2.31       -1.76     10.73 o
  -1  23   2        6.69        9.43     10.71 o
   0  23   2        0.57       -9.44      9.44 o
   1  23   2       20.41       12.26     10.34 o
   2  23   2        0.52      -12.26     12.62 o
   3  23   2        1.86       -8.23     13.97 o
   4  23   2        0.30        0.21     10.68 o
  -3  24   2       92.52       96.37     26.20 o
  -2  24   2        1.21       -9.82     14.17 o
  -1  24   2        1.09        5.04     21.41 o
   0  24   2        0.44       -8.08     10.32 o
   1  24   2       45.17       45.70     14.25 o
   2  24   2        0.09       20.03     11.38 o
 -15   1   3        0.76       -3.24      7.60 o
 -14   1   3        0.02        1.08      4.76 o
 -13   1   3        0.20       -2.28      4.38 o
 -12   1   3      108.68       93.08      6.70 o
 -11   1   3        3.09        1.88      3.36 o
 -10   1   3      489.57      456.27      9.25 o
  -9   1   3      934.18      939.62     14.25 o
  -8   1   3     2441.17     2461.12     24.98 o
  -7   1   3     4678.85     4886.99     40.12 o
  -6   1   3     8532.70     8980.00     77.05 o
  -5   1   3     2586.36     2075.33     18.02 o
  -4   1   3     3197.66     3312.52     29.89 o
  -3   1   3     8507.23     7764.35     56.40 o
  -2   1   3      594.37      740.94      7.19 o
  -1   1   3    14686.34    14770.01    118.46 o
   0   1   3     2431.79     2308.69     56.86 o
   1   1   3     2549.71     2519.26     45.67 o
   2   1   3    10153.03    10021.41     87.42 o
   3   1   3       60.81       70.96      3.67 o
   4   1   3     1932.43     1613.20     19.22 o
   5   1   3      216.94      225.04      6.51 o
   6   1   3      947.52      971.55     17.62 o
   7   1   3      426.08      448.58      9.48 o
   8   1   3      137.87      141.15      8.56 o
   9   1   3       97.30       88.70      9.34 o
  10   1   3        6.01        7.53      5.64 o
  11   1   3        2.35        4.08      8.11 o
  12   1   3       39.03       51.69      9.29 o
  13   1   3        2.07        8.03      7.89 o
  14   1   3        9.44        7.57      8.22 o
 -16   2   3        1.90       -4.59      8.23 o
 -15   2   3       22.09       -0.55      8.71 o
 -14   2   3        1.43       -3.64      7.44 o
 -13   2   3      145.67      126.95      9.30 o
 -12   2   3        5.43       14.47     10.92 o
 -11   2   3      404.17      393.17     10.34 o
 -10   2   3      877.31      921.68     19.72 o
  -9   2   3     2739.97     2747.63     30.40 o
  -8   2   3       75.23      100.77      3.63 o
  -7   2   3     1910.49     1943.32     18.40 o
  -6   2   3     2764.61     3029.17     31.22 o
  -5   2   3      260.52      185.92     10.69 o
  -4   2   3    14834.02    15629.32    117.44 o
  -3   2   3     1208.77     1726.67     21.60 o
  -2   2   3    28619.16    29091.87    207.80 o
  -1   2   3     3029.87     3153.55     33.39 o
   0   2   3    21650.19    21981.78    174.42 o
   1   2   3    10603.84    10852.36     94.09 o
   2   2   3     3768.24     3631.31     34.14 o
   3   2   3     1375.67     1012.44     13.29 o
   4   2   3      208.63      263.77      6.52 o
   5   2   3     1291.83     1328.19     17.09 o
   6   2   3     2480.00     2578.39     31.60 o
   7   2   3      893.61      938.93     15.49 o
   8   2   3      262.79      295.98     11.87 o
   9   2   3      135.63      149.57      9.15 o
  10   2   3      336.66      376.64     14.00 o
  11   2   3       31.31       23.55     14.21 o
  12   2   3       24.88       46.95      9.42 o
  13   2   3        2.17        9.57      7.82 o
  14   2   3        2.39        9.21      8.65 o
 -16   3   3        0.45       -1.74      9.10 o
 -15   3   3       46.79       44.95     11.24 o
 -14   3   3        1.18       -0.16      8.15 o
 -13   3   3       98.96       90.77     11.95 o
 -12   3   3      204.51      185.47      8.81 o
 -11   3   3        3.39        2.55      3.77 o
 -10   3   3      254.03      240.21      6.99 o
  -9   3   3      682.18      746.99     15.50 o
  -8   3   3        0.03       -3.38      3.38 o
  -7   3   3      506.99      556.52     10.43 o
  -6   3   3       46.18       36.66      3.32 o
  -5   3   3      472.20      671.74      7.26 o
  -4   3   3       16.24       63.40      4.66 o
  -3   3   3      833.96     1118.49      9.20 o
  -2   3   3       67.41       64.19      3.25 o
  -1   3   3       90.75      115.04      2.79 o
   0   3   3       99.50      151.15      4.75 o
   1   3   3       66.94       50.02      2.36 o
   2   3   3      659.54      728.20     10.37 o
   3   3   3      878.58      984.26     15.38 o
   4   3   3     1474.45     1702.44     22.00 o
   5   3   3        1.56        1.20      2.95 o
   6   3   3      984.59     1129.44     22.42 o
   7   3   3     1131.39     1202.62     18.31 o
   8   3   3       18.55       12.21      5.39 o
   9   3   3       73.21       75.31      7.55 o
  10   3   3       78.24       79.55      8.06 o
  11   3   3       11.30       12.22      7.82 o
  12   3   3       13.04       18.73      8.14 o
  13   3   3       30.80       28.00      8.97 o
  14   3   3        0.42       -3.32      7.83 o
 -16   4   3       17.54       -7.12      9.73 o
 -15   4   3       15.07       14.96     10.13 o
 -14   4   3       43.58       45.35     11.00 o
 -13   4   3        2.71       -3.64      7.20 o
 -12   4   3       50.77       58.73     11.28 o
 -11   4   3      280.07      263.26      7.42 o
 -10   4   3       22.52       21.84      4.89 o
  -9   4   3      503.33      500.82     15.29 o
  -8   4   3      448.52      446.98     11.97 o
  -7   4   3     2322.29     2267.69     30.66 o
  -6   4   3     3223.95     3226.86     30.06 o
  -5   4   3     5196.42     5344.87     48.18 o
  -4   4   3     9460.77     9556.09     77.76 o
  -3   4   3      459.78      730.72      6.63 o
  -2   4   3     5977.51     5565.94     39.81 o
  -1   4   3       52.74       21.50      1.53 o
   0   4   3     6258.25     6158.55     68.09 o
   1   4   3     6578.23     6533.32     69.08 o
   2   4   3      763.65      741.35      9.89 o
   3   4   3    12237.32    12785.97    131.13 o
   4   4   3        8.40        6.53      3.30 o
   5   4   3     1950.15     1878.78     24.44 o
   6   4   3     1094.22     1124.75     19.29 o
   7   4   3      711.63      731.78     16.89 o
   8   4   3      333.57      318.38     10.44 o
   9   4   3      242.76      232.97     12.41 o
  10   4   3       38.98       31.75      6.69 o
  11   4   3        2.63        5.41      5.92 o
  12   4   3        8.84       14.53      6.87 o
  13   4   3        7.01        6.08      7.93 o
  14   4   3        5.05        7.09      8.16 o
 -15   5   3       24.05       46.38     12.82 o
 -14   5   3        1.66       -6.09      8.63 o
 -13   5   3       57.55       41.23     11.32 o
 -12   5   3       34.63       40.26      7.49 o
 -11   5   3        3.28        0.14      6.21 o
 -10   5   3      576.63      646.10     19.36 o
  -9   5   3       28.46       38.03      6.05 o
  -8   5   3      924.73      943.54     21.44 o
  -7   5   3     1084.77     1078.24     15.60 o
  -6   5   3     1598.17     1529.14     15.83 o
  -5   5   3     4307.34     3844.25     35.41 o
  -4   5   3      142.42       63.42      3.20 o
  -3   5   3    12405.14    12151.93     88.10 o
  -2   5   3     1795.54     2343.30     20.42 o
  -1   5   3    18389.60    18628.03    172.47 o
   0   5   3     1986.69     1763.27     16.33 o
   1   5   3      854.19      574.25      8.34 o
   2   5   3     6168.04     5685.83     55.99 o
   3   5   3      192.57      234.20      6.24 o
   4   5   3     3320.63     3226.39     34.25 o
   5   5   3        2.44        0.64      3.05 o
   6   5   3     2135.77     2254.82     28.84 o
   7   5   3      162.47      185.79      8.07 o
   8   5   3       58.98       74.12      6.17 o
   9   5   3        2.52        9.98      5.34 o
  10   5   3        4.69        2.24      8.15 o
  11   5   3        2.02        6.41      6.14 o
  12   5   3        8.13       15.68      6.68 o
  13   5   3        2.38        9.92      7.84 o
  14   5   3        5.79        8.32      8.74 o
 -15   6   3       11.30       24.14     11.48 o
 -14   6   3        0.50       -4.67      9.34 o
 -13   6   3        7.66        1.58      9.18 o
 -12   6   3       21.89       12.28      6.77 o
 -11   6   3      149.43      203.44     21.92 o
 -10   6   3        7.64       11.86      5.01 o
  -9   6   3      414.54      478.80     14.33 o
  -8   6   3      795.80      841.81     42.53 o
  -7   6   3       31.32       32.67      1.79 o
  -6   6   3       14.79       18.76      1.90 o
  -5   6   3       46.49       56.62      2.53 o
  -4   6   3      252.70      262.19      4.22 o
  -3   6   3     2654.14     3208.58     25.43 o
  -2   6   3       70.26      140.90      3.35 o
  -1   6   3     1023.38     1150.84     13.09 o
   0   6   3     3758.97     4371.61     38.27 o
   1   6   3     1096.85     1188.86     13.15 o
   2   6   3     2217.20     2440.97     25.08 o
   3   6   3      217.54      269.02      7.40 o
   4   6   3      107.88      129.39      5.68 o
   5   6   3     1111.56     1088.92     15.35 o
   6   6   3        0.24       -0.78      3.03 o
   7   6   3       59.12       61.25      5.80 o
   8   6   3      101.94      120.59      7.32 o
   9   6   3       54.45       42.63      8.22 o
  10   6   3      246.38      279.50     13.10 o
  11   6   3        7.34       10.33      9.15 o
  12   6   3       15.59       14.52      5.81 o
  13   6   3       32.88       38.71      6.96 o
 -15   7   3        0.99        3.32     10.13 o
 -14   7   3        0.79        4.27     10.13 o
 -13   7   3       13.01       18.91     11.00 o
 -12   7   3      190.35      152.88     17.17 o
 -11   7   3        1.35        2.44      6.35 o
 -10   7   3     1477.75     1340.28     83.10 o
  -9   7   3       50.13       71.43      6.94 o
  -8   7   3     2770.59     2739.68     36.06 o
  -7   7   3      213.46      261.99      4.28 o
  -6   7   3      944.18      876.25     10.13 o
  -5   7   3     1712.07     1655.02     16.48 o
  -4   7   3        1.04       15.29      1.75 o
  -3   7   3    14013.17    14404.01    110.52 o
  -2   7   3     4866.41     5815.27     44.56 o
  -1   7   3     9141.35     9322.21     72.86 o
   0   7   3     8408.34     8914.03     74.07 o
   1   7   3     8846.78     9126.85     76.26 o
   2   7   3     1482.70     1281.30     14.53 o
   3   7   3     2070.74     2189.21     23.56 o
   4   7   3       82.50       46.41      3.46 o
   5   7   3      160.37      147.38      6.30 o
   6   7   3       31.86       41.10      4.96 o
   7   7   3      870.47      849.82     25.98 o
   8   7   3       57.19       54.78      4.66 o
   9   7   3      538.76      514.76     11.83 o
  10   7   3       64.96       61.98      6.61 o
  11   7   3      152.03      167.22      9.12 o
  12   7   3        9.89        2.82      5.69 o
  13   7   3        1.44        7.21      5.85 o
 -15   8   3        3.47       -6.41     11.16 o
 -14   8   3       96.79      103.99     16.22 o
 -13   8   3        4.19        2.85     10.76 o
 -12   8   3        0.37        9.97     10.13 o
 -11   8   3        4.40       11.22      7.27 o
 -10   8   3       60.05       42.66      8.13 o
  -9   8   3     1404.68     1542.11     26.69 o
  -8   8   3      497.85      452.37      8.74 o
  -7   8   3     1087.88     1114.34     12.07 o
  -6   8   3     2428.99     2460.40     23.36 o
  -5   8   3     1050.77     1006.42     10.24 o
  -4   8   3     7377.57     7105.01     53.72 o
  -3   8   3      409.23      382.15      5.88 o
  -2   8   3     7379.64     7017.20     50.86 o
  -1   8   3      249.94      181.52      4.95 o
   0   8   3     2722.74     2502.28     22.67 o
   1   8   3     2986.80     2740.53     24.69 o
   2   8   3      148.91      123.49      4.27 o
   3   8   3     6768.08     6968.19     59.85 o
   4   8   3        2.19        6.74      2.90 o
   5   8   3     5275.63     5511.96     52.19 o
   6   8   3      286.75      307.25      8.37 o
   7   8   3       97.08      117.54      6.23 o
   8   8   3       27.82       19.33      4.43 o
   9   8   3        1.87       -3.31      9.86 o
  10   8   3       45.52       30.64      7.16 o
  11   8   3       31.78       27.97      7.07 o
  12   8   3        0.86       -1.19      6.01 o
  13   8   3       66.66       52.72      8.83 o
 -15   9   3        0.44        1.66     11.95 o
 -14   9   3       24.64        8.63     11.71 o
 -13   9   3       24.25       38.86     12.90 o
 -12   9   3        0.74       -1.82      9.81 o
 -11   9   3        4.25        6.73      9.89 o
 -10   9   3        3.63       10.25      4.01 o
  -9   9   3       71.52       70.53      4.22 o
  -8   9   3      307.42      273.07      6.49 o
  -7   9   3        1.73       -0.74      2.14 o
  -6   9   3      146.48      131.76      3.59 o
  -5   9   3      149.01      141.81      3.71 o
  -4   9   3        2.60        4.05      1.93 o
  -3   9   3       78.43       54.52      4.81 o
  -2   9   3      912.14      942.75     10.41 o
  -1   9   3        2.60       14.69      1.91 o
   0   9   3      125.02      104.69      3.44 o
   1   9   3       53.85       79.88      3.43 o
   2   9   3       67.00       62.48      3.19 o
   3   9   3       55.28       65.21      3.53 o
   4   9   3        0.80        5.84      2.84 o
   5   9   3       24.26       21.22      3.60 o
   6   9   3       28.80       15.60      4.04 o
   7   9   3       17.49       23.21      4.63 o
   8   9   3        3.00        2.56      4.75 o
   9   9   3       13.44       14.10      6.23 o
  10   9   3       58.24       49.92      7.90 o
  11   9   3        2.15       11.83      6.79 o
  12   9   3        4.98        4.35      6.69 o
  13   9   3       10.48        7.00      7.37 o
 -14  10   3       12.21       10.37     12.19 o
 -13  10   3        1.57       -9.18      9.97 o
 -12  10   3       63.38       52.39     14.17 o
 -11  10   3        2.29       -2.93      9.66 o
 -10  10   3       26.79       20.16      3.67 o
  -9  10   3      198.47      169.54      7.16 o
  -8  10   3      324.92      326.53      8.09 o
  -7  10   3     1412.65     1358.39     17.31 o
  -6  10   3      299.28      291.34      6.13 o
  -5  10   3      177.61      181.03      4.77 o
  -4  10   3     2644.36     2697.67     23.22 o
  -3  10   3       41.99       49.91      2.62 o
  -2  10   3     3456.52     3446.18     28.79 o
  -1  10   3      610.05      618.37      8.17 o
   0  10   3     3805.71     3756.25     31.18 o
   1  10   3     1226.45     1214.05     13.78 o
   2  10   3      272.88      236.26      5.73 o
   3  10   3     1586.47     1547.37     16.73 o
   4  10   3      198.23      199.48      6.28 o
   5  10   3     1704.69     1646.75     22.14 o
   6  10   3       13.91       12.14      4.09 o
   7  10   3      136.03      133.20      8.14 o
   8  10   3        0.52        3.65      4.88 o
   9  10   3        0.18        6.11      6.14 o
  10  10   3        0.50        1.42      6.99 o
  11  10   3        7.10        0.90      6.61 o
  12  10   3        1.50       -4.13      6.51 o
  13  10   3        8.26      -12.90     12.90 o
 -14  11   3       10.58       10.37     12.82 o
 -13  11   3       14.22       39.25     14.25 o
 -12  11   3      113.39       91.17     16.46 o
 -11  11   3       87.82      113.14      8.35 o
 -10  11   3      414.36      463.51     11.88 o
  -9  11   3       85.15      111.07      6.17 o
  -8  11   3      559.92      630.06     12.31 o
  -7  11   3       31.09       47.24      4.62 o
  -6  11   3        2.41        4.83      2.73 o
  -5  11   3     2438.79     2435.89     22.96 o
  -4  11   3        2.53        7.96      2.57 o
  -3  11   3     6463.64     6143.96     48.26 o
  -2  11   3      831.83      835.17     11.28 o
  -1  11   3     4054.69     3755.69     31.33 o
   0  11   3     4775.68     4681.87     38.16 o
   1  11   3     3107.16     2997.97     33.60 o
   2  11   3     1090.14     1014.61     12.69 o
   3  11   3       36.27       40.73      3.70 o
   4  11   3      222.74      228.62      6.56 o
   5  11   3      131.70      143.19      6.97 o
   6  11   3      538.98      589.74     15.31 o
   7  11   3      244.02      270.40     11.20 o
   8  11   3      102.84      106.26      8.03 o
   9  11   3      144.23      179.42     11.24 o
  10  11   3       65.97       46.66      7.99 o
  11  11   3        6.55        2.54      6.37 o
  12  11   3        4.13        2.49      6.67 o
 -14  12   3        0.44        9.34     13.37 o
 -13  12   3        2.54       -1.19     11.63 o
 -12  12   3        0.01        3.09     11.95 o
 -11  12   3       28.32       13.09      5.59 o
 -10  12   3      130.59      122.74      6.88 o
  -9  12   3        9.14       22.97      4.65 o
  -8  12   3      440.20      416.11     12.46 o
  -7  12   3      100.06      104.38      5.32 o
  -6  12   3      248.48      231.71      7.47 o
  -5  12   3      448.94      444.48      7.71 o
  -4  12   3       79.71       71.47      3.71 o
  -3  12   3      605.52      649.21      9.43 o
  -2  12   3      332.62      399.39      7.51 o
  -1  12   3      117.71      142.58      4.40 o
   0  12   3      262.75      296.45      7.26 o
   1  12   3      545.36      524.10      9.34 o
   2  12   3        1.48       -0.06      2.74 o
   3  12   3      502.44      550.78      9.85 o
   4  12   3       26.63       31.17      4.07 o
   5  12   3      242.38      310.11     10.29 o
   6  12   3       16.95       24.30      5.73 o
   7  12   3       27.62        3.81      5.30 o
   8  12   3        3.26       -3.27      4.97 o
   9  12   3       22.98       23.39      7.12 o
  10  12   3        8.25        8.27      6.87 o
  11  12   3        0.46        3.65      6.79 o
  12  12   3        2.08       -2.41      7.00 o
 -13  13   3       22.03       19.39     14.72 o
 -12  13   3        2.41       -6.96     11.55 o
 -11  13   3        0.08       -3.13      5.47 o
 -10  13   3       48.21       48.78      5.96 o
  -9  13   3       35.00       26.47      5.35 o
  -8  13   3      494.64      504.09     14.43 o
  -7  13   3      305.93      285.74      9.95 o
  -6  13   3      448.71      458.24     12.28 o
  -5  13   3      579.26      549.95     12.24 o
  -4  13   3      290.19      286.09      6.58 o
  -3  13   3      970.21      944.57     14.93 o
  -2  13   3       27.49       23.01      3.37 o
  -1  13   3     1635.18     1585.63     17.25 o
   0  13   3     1220.28     1213.93     13.99 o
   1  13   3      883.43      845.72     12.62 o
   2  13   3     1414.49     1392.57     17.35 o
   3  13   3        2.66        0.78      3.31 o
   4  13   3     1858.55     1821.85     25.01 o
   5  13   3       38.81       42.47      5.58 o
   6  13   3      616.95      592.46     16.27 o
   7  13   3        0.70       -4.90      4.90 o
   8  13   3       72.31       78.48      7.97 o
   9  13   3        5.36        1.01      6.27 o
  10  13   3        8.17        8.57      7.01 o
  11  13   3       17.93        9.66      7.20 o
 -13  14   3       26.02       12.27     14.40 o
 -12  14   3        4.78        7.67      6.25 o
 -11  14   3       40.71       35.34     11.67 o
 -10  14   3        2.82        3.60      5.01 o
  -9  14   3       90.20      115.29      7.80 o
  -8  14   3      165.59      134.13     12.40 o
  -7  14   3      651.36      664.36     16.28 o
  -6  14   3      526.92      532.86     13.87 o
  -5  14   3      448.86      432.54     12.52 o
  -4  14   3     1222.03     1249.30     25.10 o
  -3  14   3       55.32       62.30      5.58 o
  -2  14   3      953.59      966.26     14.81 o
  -1  14   3      495.84      479.30      8.88 o
   0  14   3     2129.97     2078.37     23.05 o
   1  14   3      627.74      661.19     11.30 o
   2  14   3      354.47      353.31      9.04 o
   3  14   3      335.09      376.12     11.17 o
   4  14   3       42.34       40.42      6.46 o
   5  14   3       69.71       73.93      9.25 o
   6  14   3       25.55       31.09      6.49 o
   7  14   3        0.54        2.92      5.61 o
   8  14   3      108.74      130.11      9.38 o
   9  14   3       12.42       21.15      7.35 o
  10  14   3       38.38       49.04      9.06 o
  11  14   3        0.50       -2.33      7.03 o
 -12  15   3       46.60       53.62      8.59 o
 -11  15   3       10.15       10.72      7.99 o
 -10  15   3       23.74       48.35      6.58 o
  -9  15   3        1.44       -1.67      4.85 o
  -8  15   3       10.21       31.82      7.31 o
  -7  15   3        8.94       13.61      4.80 o
  -6  15   3        8.47       -1.63      4.70 o
  -5  15   3       30.33       19.93      5.09 o
  -4  15   3        0.81       -4.18      4.18 o
  -3  15   3      140.48      124.11      6.83 o
  -2  15   3        0.44       -1.46      3.50 o
  -1  15   3       46.29       40.73      3.81 o
   0  15   3       68.85       64.29      5.11 o
   1  15   3        1.15       -3.42      3.42 o
   2  15   3        7.67        0.63      4.12 o
   3  15   3       23.07        9.09      4.69 o
   4  15   3       47.42       18.05      5.64 o
   5  15   3        4.47       -0.94      5.86 o
   6  15   3        6.50       10.46      5.99 o
   7  15   3       33.17       45.00      7.34 o
   8  15   3        0.06        9.96      7.46 o
   9  15   3       10.62       12.45      7.55 o
  10  15   3        0.09        8.48      7.11 o
  11  15   3        9.74       26.81      8.84 o
 -12  16   3       17.69        9.45      7.62 o
 -11  16   3      126.79      124.28     12.35 o
 -10  16   3       44.63       51.44      7.19 o
  -9  16   3      299.26      300.82     15.16 o
  -8  16   3       75.19       90.63     13.14 o
  -7  16   3       65.28       70.82      6.90 o
  -6  16   3      108.90      101.43      7.72 o
  -5  16   3        0.72       -1.77      4.54 o
  -4  16   3      433.63      445.44     13.62 o
  -3  16   3       14.76       13.79      4.69 o
  -2  16   3     1208.33     1204.04     21.09 o
  -1  16   3      641.00      609.62     16.03 o
   0  16   3     1016.99     1020.86     20.96 o
   1  16   3      104.44      122.55      7.06 o
   2  16   3      382.12      358.68     13.26 o
   3  16   3       13.44       16.16      5.75 o
   4  16   3       21.15       11.02      8.13 o
   5  16   3        5.43       12.70      6.17 o
   6  16   3      125.24      139.81      9.99 o
   7  16   3        0.46       -0.33      5.90 o
   8  16   3       82.73       80.37      9.95 o
   9  16   3       15.04       19.56      8.19 o
  10  16   3       20.26       18.37      8.06 o
 -11  17   3        0.24       -4.27      7.91 o
 -10  17   3       10.56       22.87      6.76 o
  -9  17   3       99.23       80.81      8.40 o
  -8  17   3       84.08      113.49     18.51 o
  -7  17   3      402.57      405.89     13.98 o
  -6  17   3      424.05      492.50     18.79 o
  -5  17   3      521.31      528.92     15.41 o
  -4  17   3      534.91      511.64     15.21 o
  -3  17   3      431.07      382.75     13.07 o
  -2  17   3       24.56       23.53      6.12 o
  -1  17   3      240.99      234.83     12.54 o
   0  17   3      156.53      185.93     18.37 o
   1  17   3       36.79       46.05      7.64 o
   2  17   3      801.28      878.28     23.65 o
   3  17   3       34.58       23.20     15.07 o
   4  17   3      789.22      865.76     32.51 o
   5  17   3       48.11       61.31      9.14 o
   6  17   3      187.99      184.03     12.64 o
   7  17   3       20.19       22.13      8.13 o
   8  17   3       68.16       59.19     13.69 o
   9  17   3        0.52       -0.62     10.00 o
 -11  18   3        1.29       -0.33      8.27 o
 -10  18   3       66.38       83.88     13.86 o
  -9  18   3        1.35       -5.76      5.76 o
  -8  18   3        0.14       -5.78      5.78 o
  -7  18   3        0.18       -0.02      7.75 o
  -6  18   3        2.40        2.77      5.49 o
  -5  18   3       37.48       25.95      6.29 o
  -4  18   3        0.87        7.25      5.82 o
  -3  18   3      143.03      126.44      9.01 o
  -2  18   3      134.79      135.12      9.16 o
  -1  18   3       29.17       23.88      7.39 o
   0  18   3       54.44       46.09      7.98 o
   1  18   3       21.69       12.25      8.54 o
   2  18   3       64.34       39.92      8.72 o
   3  18   3        0.37        8.29     10.46 o
   4  18   3        0.01       13.29      7.54 o
   5  18   3       11.50       14.71      7.52 o
   6  18   3        0.55       -0.21      7.20 o
   7  18   3        9.17        2.26      7.60 o
   8  18   3        0.02        1.55      8.78 o
   9  18   3        0.16        3.48      9.45 o
 -10  19   3        0.48        4.14      6.54 o
  -9  19   3       12.27       11.28      7.02 o
  -8  19   3        9.97       17.16     10.91 o
  -7  19   3       10.32        7.62      6.81 o
  -6  19   3       16.50       16.41      6.20 o
  -5  19   3      220.03      213.70     11.24 o
  -4  19   3       19.11       34.52      6.93 o
  -3  19   3      458.06      443.27     15.35 o
  -2  19   3       29.35       29.67      7.72 o
  -1  19   3      189.31      186.08     12.25 o
   0  19   3       25.58       25.29      9.67 o
   1  19   3        6.16        3.83      8.73 o
   2  19   3       86.82       84.07     12.46 o
   3  19   3        4.76        6.53      7.49 o
   4  19   3       92.32       85.11     12.84 o
   5  19   3       40.23       41.02      8.76 o
   6  19   3       95.71       73.51     13.02 o
   7  19   3       15.49        0.91      7.71 o
   8  19   3       23.29       23.90     11.41 o
  -9  20   3      111.70      115.86     10.69 o
  -8  20   3        3.66       -0.14     11.62 o
  -7  20   3      114.08      135.05     13.10 o
  -6  20   3        0.71       -8.45      8.45 o
  -5  20   3        0.22       -2.38      5.65 o
  -4  20   3      130.11      155.58     10.48 o
  -3  20   3       99.94       91.94     10.31 o
  -2  20   3      149.90      167.90     12.19 o
  -1  20   3      136.75      115.93     13.51 o
   0  20   3      208.70      210.10     16.15 o
   1  20   3      174.01      178.78     15.43 o
   2  20   3      176.26      165.59     15.55 o
   3  20   3       24.93       31.02     10.80 o
   4  20   3        5.69       -1.68      9.02 o
   5  20   3        7.35        6.15      8.03 o
   6  20   3       28.83       38.32      9.84 o
   7  20   3        2.33       -3.14      8.50 o
  -8  21   3        0.22       -5.86      7.17 o
  -7  21   3       51.83       57.17      9.47 o
  -6  21   3        9.72       12.46      7.07 o
  -5  21   3       56.14       54.88     13.29 o
  -4  21   3       67.55       66.54     10.11 o
  -3  21   3       34.14       55.99      9.70 o
  -2  21   3      119.94      118.73     13.64 o
  -1  21   3        5.17        4.53      9.26 o
   0  21   3        1.58       -1.42      9.28 o
   1  21   3       63.67       44.25     11.20 o
   2  21   3       78.85       71.07     23.23 o
   3  21   3       27.81        5.56     10.46 o
   4  21   3      109.40      106.78     15.13 o
   5  21   3       10.08       21.65     10.77 o
   6  21   3       36.63       36.41     10.43 o
  -7  22   3       64.38       68.13     10.48 o
  -6  22   3       24.29       18.67     10.49 o
  -5  22   3       69.22       83.88     12.97 o
  -4  22   3       19.43       34.64      9.20 o
  -3  22   3       51.58       56.79     12.18 o
  -2  22   3       59.75       72.87     15.71 o
  -1  22   3        7.86       -8.69      9.15 o
   0  22   3        1.83        8.56     10.11 o
   1  22   3       26.60       18.00     11.15 o
   2  22   3        0.06       -7.45     10.25 o
   3  22   3       79.71       69.02     13.64 o
   4  22   3        6.48        5.89     10.31 o
   5  22   3       52.52       64.68     13.31 o
  -5  23   3       24.49        6.14     13.22 o
  -4  23   3        0.99       -9.28      9.28 o
  -3  23   3      225.54      255.24     19.39 o
  -2  23   3        4.07       -5.38      9.84 o
  -1  23   3      135.24      138.44     16.19 o
   0  23   3       10.93       -3.28     10.27 o
   1  23   3        8.33        3.02      9.96 o
   2  23   3       19.39       21.70     12.04 o
   3  23   3        4.08       -0.50     10.83 o
  -2  24   3        3.53       14.93     11.77 o
  -1  24   3        1.06       -0.97     11.16 o
   0  24   3        4.54       17.75     12.28 o
 -14   0   4       29.42       26.59      7.76 o
 -13   0   4       26.56       20.02      7.20 o
 -12   0   4        1.44        7.12      6.01 o
 -11   0   4      313.06      331.78     11.38 o
 -10   0   4       11.63       22.27      4.34 o
  -9   0   4     2039.21     1998.24     37.43 o
  -8   0   4      223.72      206.53      5.74 o
  -7   0   4     1096.23      967.04     13.98 o
  -6   0   4     8602.84     9223.58    125.44 o
  -5   0   4      586.71      982.85     12.49 o
  -4   0   4    21259.04    22442.29    253.83 o
  -3   0   4       67.90      115.27      4.30 o
  -2   0   4    22078.03    22109.92    250.62 o
  -1   0   4     7352.67     7689.35     89.46 o
   0   0   4     4966.75     4520.80     55.28 o
   1   0   4     8796.23     8403.75    113.61 o
   2   0   4     2718.99     3036.32     45.81 o
   3   0   4     3330.99     3145.44     47.70 o
   4   0   4        3.69       15.18      4.60 o
   5   0   4      448.40      453.76     18.23 o
   6   0   4      353.71      363.14     13.66 o
   7   0   4        0.92        7.79      5.27 o
   8   0   4      353.18      389.03     17.89 o
   9   0   4       12.23       14.65      7.49 o
  10   0   4      151.61      134.22     16.86 o
  11   0   4        3.23       27.46     12.27 o
  12   0   4      142.04      104.46     17.17 o
  13   0   4        0.90        8.55     12.03 o
 -15   1   4       61.89       76.45     11.16 o
 -14   1   4        8.71       -6.81      6.81 o
 -13   1   4       26.08       34.09      5.46 o
 -12   1   4      104.91       90.77      5.49 o
 -11   1   4       96.73       88.73      4.40 o
 -10   1   4        5.16        4.92      2.71 o
  -9   1   4      322.97      323.82      6.64 o
  -8   1   4      510.52      482.29      6.57 o
  -7   1   4     1991.45     2037.28     18.60 o
  -6   1   4     2754.98     2900.42     27.15 o
  -5   1   4     3488.68     3542.29     28.61 o
  -4   1   4      375.66      394.63      5.37 o
  -3   1   4     1327.51     1022.92     10.61 o
  -2   1   4     1855.14     2047.46     19.00 o
  -1   1   4     1286.83     1128.93     12.05 o
   0   1   4     3410.22     3450.56     28.92 o
   1   1   4      780.22      801.89     11.50 o
   2   1   4     3251.98     3318.26     32.43 o
   3   1   4       88.23       87.46      4.19 o
   4   1   4     1717.05     1668.06     20.89 o
   5   1   4      245.84      228.12      7.21 o
   6   1   4      120.42      111.25      5.41 o
   7   1   4      197.55      197.80      7.11 o
   8   1   4        1.34        0.05      4.70 o
   9   1   4        3.06        5.84      5.82 o
  10   1   4        0.02        4.64      6.08 o
  11   1   4        7.98       11.04      7.86 o
  12   1   4        8.05       -7.36      7.36 o
  13   1   4        1.24       -0.12      7.83 o
 -15   2   4        0.09        5.22      8.23 o
 -14   2   4       26.66       17.17      8.63 o
 -13   2   4       42.37       31.66      8.94 o
 -12   2   4       22.83       26.79      9.41 o
 -11   2   4        0.63        0.30      2.53 o
 -10   2   4      438.62      436.25     10.25 o
  -9   2   4      252.66      235.51      5.65 o
  -8   2   4      709.29      749.50      9.14 o
  -7   2   4      592.63      542.81      9.26 o
  -6   2   4     1219.88     1292.79     13.47 o
  -5   2   4       93.18       68.70      2.60 o
  -4   2   4     6404.98     7059.92     54.84 o
  -3   2   4       13.36       14.20      1.58 o
  -2   2   4     3434.51     3431.22     26.73 o
  -1   2   4      675.87      597.66      7.77 o
   0   2   4     2775.80     3033.14     27.42 o
   1   2   4     2386.74     2368.83     22.97 o
   2   2   4      550.87      622.40      9.53 o
   3   2   4     1710.57     1678.61     21.03 o
   4   2   4      442.39      425.43      8.93 o
   5   2   4      327.28      328.95      8.29 o
   6   2   4      100.13      119.53      5.54 o
   7   2   4       21.88       16.82      4.14 o
   8   2   4       16.91       14.27      7.21 o
   9   2   4       64.87       50.10      7.37 o
  10   2   4       54.11       54.43      8.04 o
  11   2   4        0.17        2.06     12.82 o
  12   2   4        5.65        0.16      7.81 o
  13   2   4        1.52        1.74      8.11 o
 -16   3   4        1.66       -2.77      9.18 o
 -15   3   4       47.34       35.85     10.84 o
 -14   3   4       20.36        9.97      8.86 o
 -13   3   4       44.88       55.56     10.29 o
 -12   3   4      151.57      137.96      6.55 o
 -11   3   4        3.98       12.13      3.61 o
 -10   3   4      564.40      556.77     13.48 o
  -9   3   4      657.50      631.23      9.80 o
  -8   3   4     2401.39     2334.56     23.14 o
  -7   3   4     3651.54     3593.13     30.90 o
  -6   3   4     2613.13     2446.29     23.55 o
  -5   3   4    10537.75    10392.77     90.24 o
  -4   3   4      820.63      914.77      8.59 o
  -3   3   4    16367.28    15906.26    128.46 o
  -2   3   4     3244.56     3598.77     29.60 o
  -1   3   4     3281.61     2590.02     22.55 o
   0   3   4     9989.21    10376.94    107.56 o
   1   3   4     1971.22     1994.63     18.64 o
   2   3   4     6261.31     6018.85     59.53 o
   3   3   4      215.40      238.77      6.71 o
   4   3   4     4979.29     4807.49     54.03 o
   5   3   4      607.02      573.69     11.76 o
   6   3   4      661.06      661.20     13.22 o
   7   3   4      270.21      285.87     11.64 o
   8   3   4       44.59       31.33      8.49 o
   9   3   4      187.99      198.36     11.05 o
  10   3   4        8.15       10.39      6.55 o
  11   3   4       19.10       20.85     10.18 o
  12   3   4        0.08        2.66      8.20 o
  13   3   4        2.80        9.65      8.17 o
 -16   4   4       16.94       -0.47      8.94 o
 -15   4   4        9.10        9.34      9.50 o
 -14   4   4       13.73       21.84      9.73 o
 -13   4   4       79.30       95.58      9.28 o
 -12   4   4       13.89       23.34      6.52 o
 -11   4   4      618.76      634.71     21.57 o
 -10   4   4       86.79      110.53      9.73 o
  -9   4   4      681.00      738.38     16.79 o
  -8   4   4       50.89       55.14      3.34 o
  -7   4   4      591.57      605.26      9.94 o
  -6   4   4      210.86      202.35      5.15 o
  -5   4   4       97.40      162.26      3.97 o
  -4   4   4     2766.55     2620.96     22.34 o
  -3   4   4      944.41     1044.13     12.32 o
  -2   4   4      952.71      588.02      7.70 o
  -1   4   4     4071.42     4426.56     36.44 o
   0   4   4     1517.11     1338.22     16.55 o
   1   4   4     3127.29     3174.83     33.65 o
   2   4   4     3610.68     4038.22     38.71 o
   3   4   4      391.67      380.10     12.66 o
   4   4   4       21.22       24.13      3.94 o
   5   4   4      432.75      450.51     10.45 o
   6   4   4      381.79      441.47     10.91 o
   7   4   4       17.01       19.69      5.00 o
   8   4   4      736.61      735.49     19.81 o
   9   4   4      234.54      188.46     11.17 o
  10   4   4       57.97       60.03      8.23 o
  11   4   4       14.73       12.03      6.96 o
  12   4   4       11.65        5.15      7.06 o
  13   4   4        3.22       -3.93      7.68 o
 -15   5   4       19.15       14.40     10.45 o
 -14   5   4       33.80       21.45     11.08 o
 -13   5   4        6.41        8.10      6.60 o
 -12   5   4       25.63       17.70     11.28 o
 -11   5   4        0.91       -1.46      5.45 o
 -10   5   4      914.11      905.78     20.32 o
  -9   5   4       70.41       79.74      6.66 o
  -8   5   4     1771.43     1716.67     23.75 o
  -7   5   4      221.21      262.78      4.68 o
  -6   5   4        0.70        1.16      1.55 o
  -5   5   4      435.44      426.04      6.25 o
  -4   5   4      681.96      892.76      9.51 o
  -3   5   4     3149.52     3223.87     31.28 o
  -2   5   4     1444.43     1719.97     14.39 o
  -1   5   4     3995.52     4113.00     34.30 o
   0   5   4     2355.44     2562.77     28.74 o
   1   5   4     1932.68     1969.03     21.27 o
   2   5   4       13.43        5.26      2.69 o
   3   5   4      588.17      650.77     11.15 o
   4   5   4      344.44      406.88     10.30 o
   5   5   4       20.66       21.59      4.10 o
   6   5   4       14.54       21.98      4.21 o
   7   5   4      441.80      405.10     15.20 o
   8   5   4       63.11       59.09      7.45 o
   9   5   4      821.31      752.56     28.29 o
  10   5   4        8.45        4.02      6.28 o
  11   5   4      211.59      169.87     11.56 o
  12   5   4       95.17       80.59      9.55 o
  13   5   4        1.71        2.38      8.47 o
 -15   6   4        7.55       -5.22      9.18 o
 -14   6   4       61.73       64.66     13.37 o
 -13   6   4        9.07        6.63      6.85 o
 -12   6   4      122.37      150.68     11.48 o
 -11   6   4       38.48       43.86      8.07 o
 -10   6   4      164.81      126.47     10.92 o
  -9   6   4      462.36      525.89     22.83 o
  -8   6   4     2810.51     2765.98     37.61 o
  -7   6   4     1985.52     2011.79     23.32 o
  -6   6   4     5318.55     5278.00     45.13 o
  -5   6   4     1209.03     1134.77     10.89 o
  -4   6   4     5570.86     5224.98     40.22 o
  -3   6   4      498.52      615.61      8.36 o
  -2   6   4     7153.94     6285.79     48.15 o
  -1   6   4     3647.28     3543.53     32.03 o
   0   6   4     2147.97     1921.32     18.43 o
   1   6   4     9707.21     9870.33     82.58 o
   2   6   4        0.35        4.09      2.53 o
   3   6   4     6907.70     6824.79     74.23 o
   4   6   4      589.18      550.27     10.65 o
   5   6   4     1926.03     1944.34     24.29 o
   6   6   4       11.28       12.70      3.78 o
   7   6   4      262.38      261.27      9.39 o
   8   6   4       37.24       48.11      7.51 o
   9   6   4        2.74       -1.12      5.97 o
  10   6   4        0.29        5.42      5.32 o
  11   6   4        0.39       -1.32      5.27 o
  12   6   4        8.47        6.36      5.93 o
  13   6   4       12.00       17.28      6.78 o
 -15   7   4        2.16        0.32     10.45 o
 -14   7   4       11.20       -3.72      9.73 o
 -13   7   4        3.93        7.62      7.36 o
 -12   7   4      134.30      157.15     12.31 o
 -11   7   4      113.12      127.41     18.44 o
 -10   7   4       21.03       34.50      7.54 o
  -9   7   4       91.52       99.27     12.31 o
  -8   7   4      243.66      242.05      5.32 o
  -7   7   4     1288.27     1292.62     13.89 o
  -6   7   4      362.51      375.65      7.01 o
  -5   7   4     1704.61     1606.52     15.54 o
  -4   7   4        2.13        6.32      1.85 o
  -3   7   4     4682.94     4543.60     37.83 o
  -2   7   4     1962.49     2081.31     20.89 o
  -1   7   4      903.92      698.09      9.94 o
   0   7   4     3073.26     3161.85     29.64 o
   1   7   4      127.36      118.45      4.17 o
   2   7   4     1250.00     1224.29     15.64 o
   3   7   4       35.96       36.32      3.61 o
   4   7   4     1274.52     1353.73     18.82 o
   5   7   4       51.04       62.96      5.26 o
   6   7   4      300.53      363.12     10.44 o
   7   7   4       50.79       63.81      5.72 o
   8   7   4        0.82       10.05      4.60 o
   9   7   4       19.03       27.70      6.17 o
  10   7   4        0.02       -1.67      5.10 o
  11   7   4        9.74        8.23      5.74 o
  12   7   4        1.48        1.35      9.24 o
  13   7   4        1.79       -3.82      7.01 o
 -15   8   4        6.75        9.26     11.63 o
 -14   8   4       55.78       78.59     14.96 o
 -13   8   4        0.72       -0.55      9.58 o
 -12   8   4       30.83       33.48     11.63 o
 -11   8   4       22.37       31.47      8.20 o
 -10   8   4        0.42       -4.72      5.99 o
  -9   8   4        4.33        1.07      3.12 o
  -8   8   4      774.51      711.78     11.88 o
  -7   8   4       90.84       81.79      3.74 o
  -6   8   4     3611.58     3622.30     35.24 o
  -5   8   4     1499.45     1598.27     15.90 o
  -4   8   4      931.10      975.04     12.08 o
  -3   8   4      149.20      163.27      7.06 o
  -2   8   4     1168.00     1211.17     12.60 o
  -1   8   4      425.11      461.90      7.99 o
   0   8   4      249.33      219.83      5.53 o
   1   8   4     1249.40     1260.17     14.91 o
   2   8   4      198.20      220.98      5.72 o
   3   8   4     1725.33     1666.94     20.18 o
   4   8   4        0.62        0.57      3.31 o
   5   8   4      690.23      648.60     12.49 o
   6   8   4       38.02       30.67      5.53 o
   7   8   4       33.90       26.03      5.74 o
   8   8   4       44.73       46.44      6.56 o
   9   8   4       10.16        5.57      6.59 o
  10   8   4       18.79       32.14      7.64 o
  11   8   4        6.32       11.06      7.07 o
  12   8   4        1.37        2.25      7.36 o
 -15   9   4        2.68       -6.41     11.87 o
 -14   9   4       30.60        2.61     11.00 o
 -13   9   4       10.61       38.94     13.30 o
 -12   9   4      220.09      235.20     21.29 o
 -11   9   4        7.55       19.63     10.92 o
 -10   9   4      759.57      702.60     33.71 o
  -9   9   4       67.83       80.58      4.34 o
  -8   9   4     1198.01     1171.81     16.18 o
  -7   9   4      537.12      527.97     12.27 o
  -6   9   4      927.44      867.47     12.30 o
  -5   9   4     2534.20     2394.15     22.44 o
  -4   9   4      478.55      602.86      7.81 o
  -3   9   4     4232.46     4004.45     32.72 o
  -2   9   4     4267.65     4547.79     35.11 o
  -1   9   4     5383.09     5105.78     45.05 o
   0   9   4     4781.89     4918.61     41.66 o
   1   9   4     1976.15     2026.42     19.23 o
   2   9   4     3374.23     3344.72     30.57 o
   3   9   4      616.01      634.47     11.04 o
   4   9   4       60.39       63.12      6.25 o
   5   9   4       35.36       37.48      4.53 o
   6   9   4       17.00       19.86      8.16 o
   7   9   4     1043.96     1030.33     27.31 o
   8   9   4       83.30       76.32      7.53 o
   9   9   4      276.99      301.71     14.70 o
  10   9   4       21.26       25.09      7.63 o
  11   9   4       14.92       21.70     10.38 o
  12   9   4       29.70       21.14      7.96 o
 -14  10   4       17.59       18.76     13.30 o
 -13  10   4        0.37       -7.76     10.60 o
 -12  10   4        2.56        8.39     11.48 o
 -11  10   4       17.95       22.32     11.32 o
 -10  10   4       22.44       19.65      4.54 o
  -9  10   4      119.71      160.74      6.85 o
  -8  10   4      946.28      936.69     15.56 o
  -7  10   4      564.34      617.69     18.66 o
  -6  10   4      656.04      660.72     10.05 o
  -5  10   4      177.01      172.08      4.88 o
  -4  10   4       32.46       21.94      2.65 o
  -3  10   4      140.79      165.90      6.76 o
  -2  10   4     1995.21     1873.67     17.98 o
  -1  10   4      144.52       91.83      3.98 o
   0  10   4        4.56       -2.07      3.24 o
   1  10   4     1059.67      934.46     12.13 o
   2  10   4      792.84      843.10     12.32 o
   3  10   4     2427.39     2520.66     26.24 o
   4  10   4      164.43      179.33      6.45 o
   5  10   4      829.58      942.67     19.83 o
   6  10   4        1.25       -1.32      4.72 o
   7  10   4       44.36       50.28      6.76 o
   8  10   4        1.52       -0.13      5.35 o
   9  10   4       10.58        9.19      6.69 o
  10  10   4       10.35       -1.19      6.43 o
  11  10   4        2.11       -0.92      7.03 o
  12  10   4       10.82       26.56      8.91 o
 -14  11   4        8.96       -2.53     11.55 o
 -13  11   4        4.96        7.76     11.32 o
 -12  11   4        0.75       -9.42     10.45 o
 -11  11   4        0.01       -0.24     10.29 o
 -10  11   4       45.98       30.94      5.28 o
  -9  11   4       36.27       19.06      4.09 o
  -8  11   4       24.32       23.82      3.49 o
  -7  11   4      165.35      153.06      6.41 o
  -6  11   4      301.08      270.39      9.16 o
  -5  11   4      297.07      284.32      6.65 o
  -4  11   4      928.72      882.65     12.19 o
  -3  11   4       29.54       37.98      3.03 o
  -2  11   4        4.92        2.63      3.92 o
  -1  11   4        1.73       -1.13      2.18 o
   0  11   4      493.34      484.76      8.34 o
   1  11   4       12.13       13.41      2.92 o
   2  11   4     1281.80     1233.46     15.94 o
   3  11   4      189.09      196.08      6.30 o
   4  11   4      329.19      317.69      8.62 o
   5  11   4       44.40       31.25      6.08 o
   6  11   4       16.81        9.43      5.41 o
   7  11   4       22.86       12.38      5.48 o
   8  11   4       43.25       28.24      6.67 o
   9  11   4       22.54       27.10      7.73 o
  10  11   4       11.57       26.08      7.94 o
  11  11   4        1.35       -4.66      6.69 o
  12  11   4        2.49       20.02     15.27 o
 -14  12   4       12.90       30.23     15.67 o
 -13  12   4       25.37       29.12     14.56 o
 -12  12   4       27.76       36.40     14.88 o
 -11  12   4      258.32      260.77     23.82 o
 -10  12   4        0.40        1.65      3.81 o
  -9  12   4      273.12      287.43      9.96 o
  -8  12   4      180.80      172.94     11.57 o
  -7  12   4      663.53      680.92     14.76 o
  -6  12   4     1704.61     1735.27     35.04 o
  -5  12   4      845.54      839.75     15.66 o
  -4  12   4     1369.00     1358.13     16.66 o
  -3  12   4      700.09      703.59     11.13 o
  -2  12   4     1604.90     1612.35     18.56 o
  -1  12   4     1473.29     1413.98     15.86 o
   0  12   4     1045.25     1061.23     14.01 o
   1  12   4     2212.19     2142.73     22.15 o
   2  12   4       36.10       37.51      4.18 o
   3  12   4     1983.22     1956.02     24.09 o
   4  12   4      140.27      128.80      7.38 o
   5  12   4       14.67       26.91      6.17 o
   6  12   4      226.61      224.61     10.78 o
   7  12   4       75.25       71.08      7.82 o
   8  12   4      138.52      156.57     18.29 o
   9  12   4       13.93       14.90      7.52 o
  10  12   4       39.58       46.22      8.78 o
  11  12   4        0.20        0.46      7.18 o
 -13  13   4        0.15       -9.58     11.55 o
 -12  13   4        2.17        2.45     11.79 o
 -11  13   4        3.91        2.48      5.72 o
 -10  13   4      190.68      227.86      9.48 o
  -9  13   4       16.55       13.66      4.54 o
  -8  13   4       62.33       84.78      6.80 o
  -7  13   4      124.04      139.27      7.29 o
  -6  13   4        5.17       -3.33      3.33 o
  -5  13   4      867.45      782.59     13.90 o
  -4  13   4       91.97       96.80      5.15 o
  -3  13   4     2095.01     1963.83     23.69 o
  -2  13   4      558.37      567.48     11.67 o
  -1  13   4      732.49      663.72     10.56 o
   0  13   4      125.60      130.99      6.05 o
   1  13   4       22.19       29.71      4.33 o
   2  13   4      419.19      429.10     12.67 o
   3  13   4       52.16       53.85      5.20 o
   4  13   4      138.39      167.48     12.94 o
   5  13   4        2.90        6.72      5.36 o
   6  13   4        9.60       16.19      6.08 o
   7  13   4       45.57       65.65      7.86 o
   8  13   4        0.03       -1.58      7.87 o
   9  13   4        2.73        8.35      7.27 o
  10  13   4       14.43        9.36      7.67 o
  11  13   4       12.61       11.09      8.20 o
 -13  14   4       49.54       33.24     15.83 o
 -12  14   4       25.22       21.53     14.25 o
 -11  14   4       64.68       48.31      8.01 o
 -10  14   4      106.20      114.30      7.61 o
  -9  14   4      148.53      143.46      8.32 o
  -8  14   4       55.50       54.52      6.43 o
  -7  14   4       76.93       77.82      6.36 o
  -6  14   4       14.73       19.37      4.82 o
  -5  14   4        3.57        4.59      4.55 o
  -4  14   4      285.94      297.28     13.83 o
  -3  14   4       53.31       64.92      5.69 o
  -2  14   4      219.79      233.77      8.89 o
  -1  14   4      394.62      442.92      9.19 o
   0  14   4       65.17       65.31      5.03 o
   1  14   4      273.98      278.05      9.54 o
   2  14   4      103.65      121.11      6.98 o
   3  14   4        1.84        3.09      4.67 o
   4  14   4       52.82       48.36      7.75 o
   5  14   4       14.95        5.73      5.72 o
   6  14   4      105.38       75.54      8.17 o
   7  14   4        6.15        7.82      6.35 o
   8  14   4       56.36       33.97      8.58 o
   9  14   4        4.28       -8.29      8.55 o
  10  14   4       36.77       11.49     10.57 o
 -12  15   4        5.21        5.70     14.32 o
 -11  15   4       50.90       43.66     11.08 o
 -10  15   4        0.69        3.39      4.89 o
  -9  15   4      240.45      233.04     10.91 o
  -8  15   4      138.75      179.93      9.97 o
  -7  15   4      411.48      409.78     12.76 o
  -6  15   4      329.04      360.40     12.19 o
  -5  15   4     1041.21     1000.39     20.55 o
  -4  15   4      149.02      140.82      8.39 o
  -3  15   4     1005.76      938.58     17.85 o
  -2  15   4        5.56        5.88      4.42 o
  -1  15   4      414.67      426.18     13.66 o
   0  15   4      565.59      592.13     21.47 o
   1  15   4       54.93       59.17      6.34 o
   2  15   4     1369.31     1390.04     23.44 o
   3  15   4        4.96        6.18      5.12 o
   4  15   4      687.82      714.76     22.19 o
   5  15   4       13.41        7.92      6.53 o
   6  15   4      137.72      150.69     12.05 o
   7  15   4        0.19        8.38      7.32 o
   8  15   4        0.10       -3.45      8.70 o
   9  15   4       10.91       12.80      9.34 o
  10  15   4        0.37       12.02     10.11 o
 -12  16   4        0.92        4.00      6.93 o
 -11  16   4       34.77       47.68      9.14 o
 -10  16   4        0.90       -0.59      5.21 o
  -9  16   4       75.65       93.43      8.25 o
  -8  16   4        4.39        7.38      5.53 o
  -7  16   4        3.76        6.61      5.49 o
  -6  16   4      418.60      447.70     13.81 o
  -5  16   4       28.55       26.66      6.07 o
  -4  16   4      542.13      568.72     18.46 o
  -3  16   4       77.51       62.14      6.92 o
  -2  16   4      535.42      531.80     15.31 o
  -1  16   4      340.25      317.04     12.30 o
   0  16   4      230.09      227.31     12.17 o
   1  16   4      137.01      139.40      8.77 o
   2  16   4       36.66       22.44      7.30 o
   3  16   4       10.81        8.96      6.81 o
   4  16   4       43.50       48.56      8.64 o
   5  16   4        0.26       10.26      7.00 o
   6  16   4       42.73       65.90      9.64 o
   7  16   4        0.17        3.54      7.37 o
   8  16   4       12.54        9.23      9.37 o
   9  16   4        2.09       -0.65      8.75 o
 -11  17   4       12.69        8.03     10.25 o
 -10  17   4       15.69       17.49      7.55 o
  -9  17   4       42.76       30.56      6.73 o
  -8  17   4        0.10        1.03      5.69 o
  -7  17   4      104.48       84.67      8.70 o
  -6  17   4       81.14       75.38     12.08 o
  -5  17   4       41.63       41.65      6.57 o
  -4  17   4        1.74        6.01      5.38 o
  -3  17   4      124.85      128.49      8.90 o
  -2  17   4        0.98        5.33      6.03 o
  -1  17   4      197.68      193.38     11.88 o
   0  17   4        0.12       -5.70      7.61 o
   1  17   4        3.36        5.61      6.71 o
   2  17   4       95.25       92.17     12.68 o
   3  17   4       32.66       24.51      7.62 o
   4  17   4      158.87      131.82     11.12 o
   5  17   4       40.19       43.52      8.84 o
   6  17   4       22.12       11.72      7.84 o
   7  17   4       15.75       14.76      8.47 o
   8  17   4        0.24        2.53     14.48 o
   9  17   4        0.02       -0.02      9.22 o
 -10  18   4        0.07        3.10      6.15 o
  -9  18   4      291.48      293.77     13.91 o
  -8  18   4        0.65       -3.23      5.61 o
  -7  18   4      157.99      192.84     12.08 o
  -6  18   4       29.53       27.52      6.55 o
  -5  18   4        8.60       -0.61      5.55 o
  -4  18   4      330.06      378.80     14.00 o
  -3  18   4      258.03      262.47     11.91 o
  -2  18   4      679.44      663.65     20.93 o
  -1  18   4      456.93      429.15     17.40 o
   0  18   4      487.15      486.82     18.60 o
   1  18   4      241.70      232.64     16.23 o
   2  18   4      132.02      129.50     13.61 o
   3  18   4       14.32       13.60      7.96 o
   4  18   4        1.28       -4.43      8.67 o
   5  18   4        7.75        4.56      7.54 o
   6  18   4       57.16       74.01     10.61 o
   7  18   4       22.30        6.96      9.68 o
   8  18   4      111.76      100.12     16.82 o
 -10  19   4       14.78       -0.35      6.53 o
  -9  19   4       79.03       71.82     10.92 o
  -8  19   4        0.65        8.09      6.53 o
  -7  19   4      103.89      118.41     10.43 o
  -6  19   4       68.97       76.97      8.31 o
  -5  19   4      230.87      234.01     12.70 o
  -4  19   4      137.71      149.68     10.09 o
  -3  19   4       78.89       82.47      9.91 o
  -2  19   4       41.49       33.98      7.97 o
  -1  19   4        2.43        1.10      6.90 o
   0  19   4       24.70       20.60      9.37 o
   1  19   4       13.59       -3.96     10.05 o
   2  19   4      163.90      181.81     15.57 o
   3  19   4       52.57       41.75     11.41 o
   4  19   4      121.43      169.02     16.84 o
   5  19   4       18.00       16.34      8.89 o
   6  19   4       92.65       87.08     11.79 o
   7  19   4        1.09        8.59      9.14 o
  -9  20   4        2.08        0.19      7.06 o
  -8  20   4       23.26       17.75      7.66 o
  -7  20   4       74.30       69.02      9.34 o
  -6  20   4        0.17        2.67      6.40 o
  -5  20   4      121.56      116.27      9.72 o
  -4  20   4        1.12       -1.48      7.25 o
  -3  20   4       34.71       41.69      8.81 o
  -2  20   4        0.15        4.17      6.82 o
  -1  20   4       21.60       24.54     10.58 o
   0  20   4        0.27        5.85      9.12 o
   1  20   4       17.96       19.75     10.31 o
   2  20   4        8.99       -6.84      8.60 o
   3  20   4       85.59       67.43     12.89 o
   4  20   4        0.29       -4.42      9.60 o
   5  20   4       10.77        2.52     10.18 o
   6  20   4        0.07        9.12      8.97 o
  -8  21   4        1.49        3.14      9.18 o
  -7  21   4      106.36       93.40     10.71 o
  -6  21   4       10.10       13.82      7.95 o
  -5  21   4      172.81      167.21     13.18 o
  -4  21   4        5.33       -7.64     11.74 o
  -3  21   4      210.87      201.94     14.09 o
  -2  21   4       28.47       36.05     11.05 o
  -1  21   4      147.04      154.81     15.80 o
   0  21   4       33.57       50.22     12.32 o
   1  21   4        4.65        0.75      9.28 o
   2  21   4       20.25       25.93     19.71 o
   3  21   4        0.42       -4.32     11.59 o
   4  21   4       50.54       58.11     15.63 o
   5  21   4        0.09       -0.62     10.47 o
  -6  22   4        9.36       22.12     10.51 o
  -5  22   4        5.32        1.56      8.16 o
  -4  22   4       23.25       45.11      9.91 o
  -3  22   4       86.00       90.48     13.81 o
  -2  22   4       55.24       59.34     12.61 o
  -1  22   4       87.61      109.44     42.06 o
   0  22   4      104.64      128.10     16.00 o
   1  22   4       44.16       44.77     12.96 o
   2  22   4       17.09       23.62     11.66 o
   3  22   4       10.30       24.71     15.04 o
   4  22   4        4.17       15.17     12.16 o
  -4  23   4        7.72       -9.11      9.11 o
  -3  23   4        6.18      -11.07     13.73 o
  -2  23   4       10.75       13.54     12.98 o
  -1  23   4       17.81       35.98     12.10 o
   0  23   4       42.57       33.99     12.20 o
   1  23   4      104.02       98.32     15.86 o
   2  23   4        0.06        8.31     15.67 o
 -14   1   5       18.03        4.43      7.12 o
 -13   1   5       39.63       53.27      5.11 o
 -12   1   5      134.01      134.39      6.09 o
 -11   1   5       35.13       41.05      3.82 o
 -10   1   5      260.96      259.72      7.60 o
  -9   1   5      142.51      140.55      5.00 o
  -8   1   5      159.91      155.49      4.40 o
  -7   1   5     3061.90     3048.01     29.16 o
  -6   1   5      696.61      644.48      7.50 o
  -5   1   5     8018.68     7852.28     69.70 o
  -4   1   5      196.59      284.66      5.57 o
  -3   1   5     4731.27     4356.87     35.53 o
  -2   1   5     3946.13     4229.86     37.16 o
  -1   1   5     5808.45     5873.43     53.86 o
   0   1   5     6552.38     6592.53     53.05 o
   1   1   5      107.69      112.31      4.37 o
   2   1   5     5146.22     5223.24     53.31 o
   3   1   5      252.51      217.60      8.43 o
   4   1   5     2847.12     2992.00     38.01 o
   5   1   5      453.97      426.66     12.00 o
   6   1   5      354.56      377.40      9.88 o
   7   1   5       78.05       82.15      5.77 o
   8   1   5       40.12       45.01      7.58 o
   9   1   5        8.76        1.95      7.71 o
  10   1   5        3.62        8.71      8.18 o
  11   1   5       16.35       23.48      9.37 o
  12   1   5        4.39        2.10      8.67 o
 -15   2   5       38.17       30.07      9.50 o
 -14   2   5        0.47        2.14      8.23 o
 -13   2   5      177.21      186.08     12.19 o
 -12   2   5       45.82       51.50      3.92 o
 -11   2   5      797.91      787.67     13.62 o
 -10   2   5      170.13      149.60      8.36 o
  -9   2   5     1795.95     1794.72     29.00 o
  -8   2   5      690.39      670.60     10.86 o
  -7   2   5      146.20      108.30      3.14 o
  -6   2   5     3340.73     3212.98     30.69 o
  -5   2   5      606.01      797.09      9.53 o
  -4   2   5     9816.48     9550.58     84.54 o
  -3   2   5     3130.73     3398.46     32.52 o
  -2   2   5     9075.54     9081.91     70.98 o
  -1   2   5     5741.87     5678.89     52.35 o
   0   2   5      490.68      353.14      6.66 o
   1   2   5     4892.77     4483.55     40.09 o
   2   2   5       57.11       59.51      4.07 o
   3   2   5     1483.52     1430.25     19.26 o
   4   2   5      133.15      162.64      6.42 o
   5   2   5      110.77      125.98      5.88 o
   6   2   5      307.38      317.89      9.29 o
   7   2   5       36.37       29.59      5.90 o
   8   2   5      384.97      406.01     28.64 o
   9   2   5       53.51       49.68     10.96 o
  10   2   5      112.55      102.86     11.86 o
  11   2   5        2.32        1.50      8.00 o
  12   2   5        3.28       -2.03      8.06 o
 -15   3   5        4.66       15.67      9.26 o
 -14   3   5       24.39       16.05      6.62 o
 -13   3   5        6.90       12.61      6.13 o
 -12   3   5       52.92       42.42      8.03 o
 -11   3   5      245.18      235.66      6.60 o
 -10   3   5       22.72       17.99      3.00 o
  -9   3   5      277.03      278.93      9.51 o
  -8   3   5       25.98       26.15      3.00 o
  -7   3   5       10.90       13.44      1.85 o
  -6   3   5      380.77      454.57      6.62 o
  -5   3   5      450.40      463.49      9.70 o
  -4   3   5      865.30     1031.34     12.50 o
  -3   3   5        1.46        7.23      2.36 o
  -2   3   5     1356.91     1721.20     16.28 o
  -1   3   5        8.12        6.70      2.08 o
   0   3   5        9.76       21.42      4.78 o
   1   3   5      605.88      707.32     11.50 o
   2   3   5       43.34       48.53      3.60 o
   3   3   5      769.84      835.63     13.67 o
   4   3   5      257.05      306.34      8.62 o
   5   3   5        1.68       -3.51      3.51 o
   6   3   5      224.75      223.30      8.62 o
   7   3   5       86.23       90.42      7.24 o
   8   3   5       39.67       33.89      7.41 o
   9   3   5        9.85        0.69      6.04 o
  10   3   5        3.26        9.59      8.20 o
  11   3   5       13.04        8.72      8.42 o
  12   3   5        7.74       -3.10     11.83 o
 -15   4   5        0.88        2.69      9.18 o
 -14   4   5       16.90       21.05      9.50 o
 -13   4   5       62.39       45.69      7.80 o
 -12   4   5        1.01        3.99      5.76 o
 -11   4   5      229.93      232.70     12.86 o
 -10   4   5       72.44       69.86      4.30 o
  -9   4   5      148.80      145.03      5.60 o
  -8   4   5     2289.73     2251.96     27.37 o
  -7   4   5      713.67      697.06     12.56 o
  -6   4   5     6866.41     6998.21     58.73 o
  -5   4   5      976.82      983.85     12.18 o
  -4   4   5     5523.40     5228.44     48.57 o
  -3   4   5      788.46      822.09     10.04 o
  -2   4   5     5306.15     5225.30     42.69 o
  -1   4   5     2824.94     2661.47     24.04 o
   0   4   5     1084.57      991.06     13.11 o
   1   4   5     4338.05     4282.18     44.75 o
   2   4   5      335.90      381.61      8.10 o
   3   4   5     2979.17     2942.28     33.20 o
   4   4   5      306.07      289.82     10.28 o
   5   4   5      261.14      280.71      9.30 o
   6   4   5       80.83       76.02      5.88 o
   7   4   5      102.07      107.80      7.75 o
   8   4   5       11.64       13.98      6.20 o
   9   4   5        1.22        7.04     14.01 o
  10   4   5       11.02        5.55      7.66 o
  11   4   5      146.01      111.86     12.88 o
  12   4   5        2.36        1.35      8.18 o
 -15   5   5        8.07        9.02     10.05 o
 -14   5   5       41.66       47.75      8.77 o
 -13   5   5        4.42       -1.60      6.17 o
 -12   5   5       48.55       82.61      9.12 o
 -11   5   5       12.95       10.45      6.57 o
 -10   5   5      806.76      887.65     25.33 o
  -9   5   5      167.38      148.25      5.10 o
  -8   5   5      559.13      542.60      9.85 o
  -7   5   5     3113.61     3104.57     33.18 o
  -6   5   5      248.00      223.49      5.85 o
  -5   5   5     6790.27     6718.96     56.93 o
  -4   5   5        1.70        8.09      2.26 o
  -3   5   5     5788.88     5504.12     47.77 o
  -2   5   5     1639.80     1542.01     15.01 o
  -1   5   5     2582.45     2419.82     22.40 o
   0   5   5     2543.80     2207.94     23.74 o
   1   5   5      157.42      216.47      6.75 o
   2   5   5     3388.10     3386.86     37.29 o
   3   5   5       72.63       59.33      4.67 o
   4   5   5     3211.72     3348.23     37.52 o
   5   5   5      719.37      715.87     13.31 o
   6   5   5       80.67      108.04      8.19 o
   7   5   5        9.34       16.53      7.82 o
   8   5   5        0.09       17.17      6.69 o
   9   5   5        2.24        3.95      6.45 o
  10   5   5       26.52       14.92      8.36 o
  11   5   5       66.10       69.95     11.39 o
  12   5   5        0.57        7.77      7.09 o
 -15   6   5        5.41       -7.28      9.89 o
 -14   6   5        3.96       -8.17     10.84 o
 -13   6   5       14.86       14.36      7.44 o
 -12   6   5        4.24        4.37      6.68 o
 -11   6   5       89.64       97.30      9.98 o
 -10   6   5       51.70       51.28      8.26 o
  -9   6   5      583.11      596.26     11.52 o
  -8   6   5      340.05      325.04      7.55 o
  -7   6   5       27.36       36.50      2.94 o
  -6   6   5      565.58      589.95      8.40 o
  -5   6   5     1575.22     1688.65     15.57 o
  -4   6   5       16.91       36.48      2.67 o
  -3   6   5     1729.23     1780.01     18.52 o
  -2   6   5      240.79      233.12      4.54 o
  -1   6   5      213.90      187.31      4.80 o
   0   6   5       31.01       30.88      2.85 o
   1   6   5        0.48        4.47      2.45 o
   2   6   5       11.29        8.21      3.25 o
   3   6   5      185.00      179.47      7.17 o
   4   6   5       12.79        5.18      4.15 o
   5   6   5      319.76      280.77      8.71 o
   6   6   5      279.37      308.09     10.44 o
   7   6   5        0.07       -4.35      4.35 o
   8   6   5      208.29      197.18     10.07 o
   9   6   5       19.47       11.68      5.90 o
  10   6   5       88.05       97.17      9.76 o
  11   6   5       43.65       20.76      7.66 o
  12   6   5        5.35       -3.42      7.02 o
 -15   7   5       12.08       13.69     10.84 o
 -14   7   5       31.61       29.44     11.79 o
 -13   7   5        0.20       15.06      8.22 o
 -12   7   5      589.79      621.23     22.74 o
 -11   7   5        1.67        1.62      7.95 o
 -10   7   5      931.23      938.47     68.69 o
  -9   7   5       26.93       26.01      3.68 o
  -8   7   5     1059.56     1055.66     15.86 o
  -7   7   5      112.29      117.37      6.33 o
  -6   7   5        5.96       17.28      3.01 o
  -5   7   5     3571.99     3534.17     30.83 o
  -4   7   5     4667.08     5134.85     40.14 o
  -3   7   5     3548.28     3452.76     32.16 o
  -2   7   5     2719.66     2806.52     23.79 o
  -1   7   5     3360.37     3327.89     29.69 o
   0   7   5     2459.12     2361.58     25.60 o
   1   7   5     1607.45     1659.34     18.64 o
   2   7   5     1206.94     1141.01     16.88 o
   3   7   5       13.17       12.82      3.92 o
   4   7   5       40.92       38.81      5.66 o
   5   7   5      301.50      298.64     10.07 o
   6   7   5        2.00        7.37      4.89 o
   7   7   5      435.95      437.31     15.61 o
   8   7   5        2.58        6.75      5.45 o
   9   7   5      256.20      227.15     11.10 o
  10   7   5        0.75       -0.84      7.21 o
  11   7   5       22.31        8.37      7.17 o
  12   7   5       14.99       14.47     15.31 o
 -15   8   5        1.19      -10.13     10.13 o
 -14   8   5       15.54        9.97     11.08 o
 -13   8   5       40.41       27.78     12.35 o
 -12   8   5        0.08       14.96     10.53 o
 -11   8   5       88.45      109.30     21.53 o
 -10   8   5      269.99      247.75      8.58 o
  -9   8   5      225.70      276.48      6.54 o
  -8   8   5     1211.13     1147.05     29.91 o
  -7   8   5      407.88      403.73      7.99 o
  -6   8   5     3798.01     3697.09     36.86 o
  -5   8   5      350.48      356.55      6.54 o
  -4   8   5     4256.87     3995.55     34.87 o
  -3   8   5        2.53       10.47      2.29 o
  -2   8   5     1518.02     1327.71     15.64 o
  -1   8   5     2041.38     1911.94     20.27 o
   0   8   5        4.11        5.21      2.52 o
   1   8   5     4289.37     4162.22     39.02 o
   2   8   5     1199.31     1206.60     16.44 o
   3   8   5     2291.57     2409.22     29.53 o
   4   8   5      735.27      745.73     13.90 o
   5   8   5     1110.89     1205.44     20.65 o
   6   8   5       38.30       38.29      6.34 o
   7   8   5       99.08      113.22     11.86 o
   8   8   5       45.50       38.87      7.98 o
   9   8   5        8.46       23.38     10.17 o
  10   8   5        2.30       -3.12      9.50 o
  11   8   5       13.75       18.21      9.30 o
  12   8   5        8.69        1.94      9.48 o
 -14   9   5        4.54        8.39     11.40 o
 -13   9   5        1.68        0.55      9.97 o
 -12   9   5        0.22        1.98     10.53 o
 -11   9   5        2.16        5.22     10.05 o
 -10   9   5        0.27        0.20      6.25 o
  -9   9   5        4.40       -0.10      3.43 o
  -8   9   5        4.80       -2.11      2.77 o
  -7   9   5       90.36       82.37      4.22 o
  -6   9   5       54.56       48.54      3.86 o
  -5   9   5      459.43      454.49      7.75 o
  -4   9   5       27.33       30.89      2.95 o
  -3   9   5      302.20      340.96      7.22 o
  -2   9   5       34.29       30.18      3.24 o
  -1   9   5      135.43      127.51      4.74 o
   0   9   5       39.68       35.46      4.27 o
   1   9   5      265.89      264.70      7.37 o
   2   9   5       21.03       25.52      3.54 o
   3   9   5       17.13       19.68      3.85 o
   4   9   5      145.44      126.22      6.49 o
   5   9   5      111.79      147.80      8.84 o
   6   9   5        1.08        3.05      5.25 o
   7   9   5       30.89       57.68     10.30 o
   8   9   5       16.61        4.25      6.70 o
   9   9   5        0.40        3.18      8.24 o
  10   9   5        8.04       -0.62     10.45 o
  11   9   5        2.99       -0.72     10.41 o
 -14  10   5        3.38       14.56     13.06 o
 -13  10   5       20.70       -0.71     10.68 o
 -12  10   5        3.77       -2.61     10.53 o
 -11  10   5      117.26      101.22     16.86 o
 -10  10   5        6.43        4.29      3.21 o
  -9  10   5      230.83      240.27      7.17 o
  -8  10   5      379.88      361.30      9.15 o
  -7  10   5      325.90      339.00      8.34 o
  -6  10   5     1236.83     1250.90     16.05 o
  -5  10   5       96.51       90.46      4.48 o
  -4  10   5     4388.69     4259.76     39.76 o
  -3  10   5        5.00        3.31      2.76 o
  -2  10   5     1610.04     1561.72     19.15 o
  -1  10   5      712.06      712.15     10.17 o
   0  10   5      103.58       96.34      4.19 o
   1  10   5     1160.04     1105.51     13.95 o
   2  10   5       91.08       93.41      5.09 o
   3  10   5     1007.35      985.85     15.31 o
   4  10   5      530.64      486.25     12.72 o
   5  10   5      838.27      818.64     19.26 o
   6  10   5        1.63        4.58      5.45 o
   7  10   5       15.45       27.07      6.79 o
   8  10   5       14.66       15.09      9.09 o
   9  10   5       11.22       -1.56      7.94 o
  10  10   5       25.83       13.05      9.30 o
  11  10   5        0.13       -2.78      8.68 o
 -14  11   5       56.04       68.61     16.86 o
 -13  11   5        0.27        0.08     11.40 o
 -12  11   5      128.47      116.65     17.89 o
 -11  11   5        1.94       -6.96     10.29 o
 -10  11   5      395.00      432.12     13.74 o
  -9  11   5      228.08      213.78      9.29 o
  -8  11   5      845.17      818.50     15.42 o
  -7  11   5      358.75      370.31     10.48 o
  -6  11   5        1.05        2.55      3.19 o
  -5  11   5     2683.05     2573.36     42.41 o
  -4  11   5      508.31      501.91     12.32 o
  -3  11   5     2126.47     1985.73     22.03 o
  -2  11   5      609.24      631.99     11.10 o
  -1  11   5      341.15      309.10      7.09 o
   0  11   5     1920.92     1959.36     21.74 o
   1  11   5      407.40      438.13      9.55 o
   2  11   5      490.61      517.35     12.43 o
   3  11   5        0.53        0.18      4.02 o
   4  11   5      190.78      200.58      9.62 o
   5  11   5      280.89      301.77     13.91 o
   6  11   5        0.51        2.24      6.34 o
   7  11   5       63.29       75.89      9.26 o
   8  11   5       27.03       26.76      9.53 o
   9  11   5      111.08      121.57     13.25 o
  10  11   5        3.00       -1.52      8.53 o
  11  11   5       11.67       20.74     10.37 o
 -13  12   5        2.49        1.50     12.42 o
 -12  12   5        5.27       23.27     12.90 o
 -11  12   5       43.01       28.57     13.93 o
 -10  12   5       64.73       70.19      4.67 o
  -9  12   5       82.42       62.56      4.93 o
  -8  12   5      152.54      162.04      8.39 o
  -7  12   5        2.55       -4.05      4.59 o
  -6  12   5       97.78       95.39      6.45 o
  -5  12   5       81.32       81.99      5.71 o
  -4  12   5        4.68        8.68      3.41 o
  -3  12   5        1.57       12.47      3.50 o
  -2  12   5       72.05       89.17      6.10 o
  -1  12   5      406.13      360.25      8.50 o
   0  12   5        1.85       -3.54      4.07 o
   1  12   5      155.88      141.67     10.00 o
   2  12   5       39.22       43.20      5.27 o
   3  12   5        1.87        5.03      4.37 o
   4  12   5      163.83      174.47     11.20 o
   5  12   5       23.17       42.01     10.16 o
   6  12   5        1.77       14.02      6.81 o
   7  12   5       24.47       28.48      7.84 o
   8  12   5       49.90       47.59     10.91 o
   9  12   5       17.48       18.52     10.03 o
  10  12   5       22.66        0.20     10.21 o
 -13  13   5        0.46      -10.53     11.87 o
 -12  13   5       18.29       19.94     13.53 o
 -11  13   5       24.35       24.77      4.37 o
 -10  13   5       81.71       88.04      8.00 o
  -9  13   5      338.12      275.17     10.78 o
  -8  13   5      234.67      241.28     10.43 o
  -7  13   5      629.29      545.98     15.44 o
  -6  13   5      166.77      184.55      8.67 o
  -5  13   5      867.88      914.17     22.27 o
  -4  13   5       69.30       67.08      6.32 o
  -3  13   5     1847.98     1790.35     26.47 o
  -2  13   5        1.91        2.01      4.40 o
  -1  13   5       88.60       82.83      7.94 o
   0  13   5      465.30      495.55     11.08 o
   1  13   5      199.69      189.27      7.98 o
   2  13   5      716.81      735.95     15.65 o
   3  13   5      188.13      170.39     10.00 o
   4  13   5      537.32      508.19     19.11 o
   5  13   5       44.61       35.58      7.77 o
   6  13   5       36.00       49.36     11.60 o
   7  13   5        0.14       -3.87      9.79 o
   8  13   5       11.16        3.40      8.91 o
   9  13   5        2.52        9.98      9.32 o
  10  13   5        1.09        0.63      9.66 o
 -13  14   5       32.49       11.48     13.85 o
 -12  14   5       28.84       37.75     15.51 o
 -11  14   5      112.98      122.10      7.14 o
 -10  14   5       13.99        9.52      4.04 o
  -9  14   5       51.33       64.00      6.59 o
  -8  14   5       99.58      108.48      7.78 o
  -7  14   5       52.75       47.21      6.41 o
  -6  14   5      414.57      495.17     13.77 o
  -5  14   5       42.77       29.97      6.17 o
  -4  14   5     1242.49     1229.56     23.35 o
  -3  14   5      375.50      328.03     10.70 o
  -2  14   5      920.46      887.16     22.47 o
  -1  14   5     1159.74     1081.44     22.50 o
   0  14   5      276.64      248.46     10.49 o
   1  14   5      826.36      822.00     19.84 o
   2  14   5        2.04       -2.82      4.37 o
   3  14   5      115.47      151.05     10.43 o
   4  14   5       63.87       51.19      8.40 o
   5  14   5      126.83      141.96     11.40 o
   6  14   5       58.38       68.68      9.63 o
   7  14   5       26.04       16.47      8.05 o
   8  14   5       66.67       71.32     12.39 o
   9  14   5        3.74       -8.00     10.13 o
 -12  15   5        0.45        9.18     14.48 o
 -11  15   5        0.16       -1.48      7.49 o
 -10  15   5        2.97        6.16      5.37 o
  -9  15   5       25.28       20.94      7.34 o
  -8  15   5        6.91        2.37      5.76 o
  -7  15   5        1.87        0.50      4.95 o
  -6  15   5       47.33       41.46      5.96 o
  -5  15   5       10.30       14.17      5.13 o
  -4  15   5      203.46      201.71      9.84 o
  -3  15   5       20.78       15.90      5.52 o
  -2  15   5      118.25      106.33      8.08 o
  -1  15   5        0.27       -0.88      5.34 o
   0  15   5      125.65      124.71     10.22 o
   1  15   5        3.46        3.11      5.35 o
   2  15   5       10.15        8.69      5.85 o
   3  15   5      129.91      105.19      9.97 o
   4  15   5       22.74       27.68      8.18 o
   5  15   5        0.07        3.24      7.24 o
   6  15   5       67.79       55.09      9.42 o
   7  15   5        4.22       23.35      8.40 o
   8  15   5       11.28        8.82      8.90 o
   9  15   5        5.09       -1.50     15.43 o
 -11  16   5       92.96       95.47     10.48 o
 -10  16   5       47.99       48.75      7.07 o
  -9  16   5      154.15      146.80      9.56 o
  -8  16   5        2.46        6.73      5.65 o
  -7  16   5        2.95        1.44      5.52 o
  -6  16   5       81.85       91.71      7.80 o
  -5  16   5       35.97       37.28      8.67 o
  -4  16   5      295.20      320.75     20.30 o
  -3  16   5      214.79      209.36     10.31 o
  -2  16   5      353.27      381.85     13.62 o
  -1  16   5      451.17      433.57     17.21 o
   0  16   5      199.82      236.21     13.00 o
   1  16   5      335.53      337.31     21.15 o
   2  16   5      146.41      143.02     11.23 o
   3  16   5       68.84       58.19      9.32 o
   4  16   5        0.46       -1.93      7.02 o
   5  16   5        2.64        0.31      7.51 o
   6  16   5       65.42       64.20     13.02 o
   7  16   5        4.40        2.15      7.58 o
   8  16   5       44.81       42.90     14.36 o
 -11  17   5       28.94       15.61      6.25 o
 -10  17   5        1.84       -4.85      5.51 o
  -9  17   5      174.06      171.64     10.59 o
  -8  17   5       10.56       20.89      6.76 o
  -7  17   5      533.71      520.43     17.57 o
  -6  17   5      149.84      148.14      9.34 o
  -5  17   5      568.67      563.04     16.53 o
  -4  17   5        3.17       -0.75      5.71 o
  -3  17   5      242.85      265.54     11.84 o
  -2  17   5       37.96       43.60      8.20 o
  -1  17   5       68.30       65.71      8.93 o
   0  17   5      289.56      309.18     14.83 o
   1  17   5       44.39       24.73      9.74 o
   2  17   5      602.87      624.32     25.85 o
   3  17   5      110.16      100.85     10.81 o
   4  17   5      168.09      179.50     13.17 o
   5  17   5        4.20        1.68      7.99 o
   6  17   5       20.65       18.34      8.82 o
   7  17   5        2.07       -5.56      8.11 o
   8  17   5        0.95       -6.39     17.96 o
 -10  18   5       10.01        8.02      6.37 o
  -9  18   5        4.24        3.67      7.36 o
  -8  18   5        1.63        1.62      5.99 o
  -7  18   5        5.37        2.89      6.55 o
  -6  18   5        1.52       10.25      6.18 o
  -5  18   5       37.46       46.49      7.37 o
  -4  18   5       20.38       15.03      6.59 o
  -3  18   5       94.98      120.39     10.80 o
  -2  18   5      135.58      132.78     11.23 o
  -1  18   5       16.53       21.24      7.76 o
   0  18   5        7.37       14.20      7.52 o
   1  18   5        3.38       -3.16      8.28 o
   2  18   5        0.10       18.52     10.12 o
   3  18   5        4.52        6.16      9.80 o
   4  18   5       39.00       10.55     18.64 o
   5  18   5        4.41        2.52      8.32 o
   6  18   5        0.36       -8.39      8.39 o
   7  18   5       13.99        4.21      8.48 o
  -9  19   5        4.46        0.38      6.63 o
  -8  19   5        0.17       -1.93      6.44 o
  -7  19   5      249.70      225.51     13.03 o
  -6  19   5        3.79       -5.93      6.38 o
  -5  19   5      380.35      377.14     14.91 o
  -4  19   5       63.95       67.37      8.61 o
  -3  19   5      198.13      188.44     17.74 o
  -2  19   5       30.49       31.57     15.85 o
  -1  19   5       21.64       34.89      8.80 o
   0  19   5       92.16       82.97     12.77 o
   1  19   5        8.19       14.63     10.15 o
   2  19   5       33.79       26.58     28.13 o
   3  19   5        1.90       -5.47     11.95 o
   4  19   5       50.43       46.74     12.64 o
   5  19   5        5.24        3.50      9.91 o
   6  19   5       24.46        8.53      9.23 o
  -8  20   5        1.38       -7.46      7.46 o
  -7  20   5        6.20        6.83      7.15 o
  -6  20   5        8.68       10.06      7.56 o
  -5  20   5       36.89       32.21      7.85 o
  -4  20   5       91.93      121.49     22.29 o
  -3  20   5      189.21      197.41     13.86 o
  -2  20   5      197.93      233.06     14.52 o
  -1  20   5      205.94      220.41     22.52 o
   0  20   5      205.51      221.58     17.95 o
   1  20   5       80.66       76.32     13.48 o
   2  20   5       61.28       42.45     11.95 o
   3  20   5        2.70        0.68     14.40 o
   4  20   5        3.27        5.10     10.48 o
   5  20   5        5.59        1.76     11.80 o
  -7  21   5       43.68       28.80      8.58 o
  -6  21   5        6.64       10.29      8.23 o
  -5  21   5        4.80        1.65      8.06 o
  -4  21   5        5.28       -3.80      7.84 o
  -3  21   5        3.01        0.31      7.98 o
  -2  21   5        0.23       -8.83      8.83 o
  -1  21   5       36.50       32.09     12.07 o
   0  21   5        8.73       10.91     10.63 o
   1  21   5       80.06       58.39     18.16 o
   2  21   5       32.89       50.42     13.46 o
   3  21   5       39.40       41.85     12.98 o
   4  21   5       52.11       57.67     14.06 o
  -5  22   5        5.23        2.18      9.81 o
  -4  22   5       51.68       57.37     10.89 o
  -3  22   5        1.17        1.50     11.48 o
  -2  22   5       33.49       33.64     11.83 o
  -1  22   5        2.44        0.76     10.02 o
   0  22   5        0.53       -0.75     10.27 o
   1  22   5       60.75       62.85     21.80 o
   2  22   5       21.69       32.92     27.03 o
 -14   0   6        0.04       -5.70      6.49 o
 -13   0   6      237.72      252.69     28.61 o
 -12   0   6        1.32        0.06      4.67 o
 -11   0   6     1212.89     1195.42     27.40 o
 -10   0   6      171.25      168.31      9.67 o
  -9   0   6     2235.22     2134.81     42.27 o
  -8   0   6     1685.30     1697.14     55.69 o
  -7   0   6     1074.29      961.30     24.49 o
  -6   0   6     1346.87     1239.05     22.76 o
  -5   0   6      850.17      989.18     21.09 o
  -4   0   6     5865.55     5384.60     76.10 o
  -3   0   6     8243.29     8814.71    104.39 o
  -2   0   6     2708.93     2326.65     32.45 o
  -1   0   6     5340.70     5138.38     57.44 o
   0   0   6      200.24      167.31      9.30 o
   1   0   6     5693.54     5728.34     85.80 o
   2   0   6        0.74        9.79      9.56 o
   3   0   6     1589.87     1564.85     30.58 o
   4   0   6      314.42      312.40     15.28 o
   5   0   6      142.59      155.06     11.64 o
   6   0   6      359.08      409.43     19.05 o
   7   0   6       12.00       17.81     11.08 o
   8   0   6      287.06      288.31     25.09 o
   9   0   6       57.09       83.26     16.30 o
  10   0   6      146.10      162.00     20.73 o
  11   0   6        0.90      -11.08     11.08 o
  12   0   6        1.32      -12.42     12.42 o
 -14   1   6        3.04        0.62      5.34 o
 -13   1   6        5.06        2.62      3.20 o
 -12   1   6       25.04       24.91      6.07 o
 -11   1   6       37.56       43.92      4.36 o
 -10   1   6       18.18       29.54      3.95 o
  -9   1   6      276.90      275.16      8.30 o
  -8   1   6       23.42       31.27      3.09 o
  -7   1   6     1593.20     1599.26     19.43 o
  -6   1   6       58.56       60.96      3.53 o
  -5   1   6     1753.47     1657.18     20.01 o
  -4   1   6      378.05      357.14      7.70 o
  -3   1   6      955.52      877.02     10.00 o
  -2   1   6      528.50      451.92      7.50 o
  -1   1   6      499.26      528.44      8.65 o
   0   1   6     1028.09      993.58     12.87 o
   1   1   6        6.98        0.96      2.69 o
   2   1   6     1030.25     1031.18     17.42 o
   3   1   6     1602.22     1560.06     23.51 o
   4   1   6       12.14       16.98      5.05 o
   5   1   6      151.11      132.42      7.97 o
   6   1   6      383.33      393.51     12.92 o
   7   1   6       17.99       29.00     11.08 o
   8   1   6       79.45       72.46     17.21 o
   9   1   6       33.17       29.25      9.24 o
  10   1   6        7.72        9.70      8.84 o
  11   1   6       12.52       13.13      9.38 o
  12   1   6        5.89       -0.89      9.23 o
 -14   2   6       14.12       11.04      9.46 o
 -13   2   6       53.37       50.25      5.17 o
 -12   2   6       28.46       19.71      3.56 o
 -11   2   6       78.92       69.07      4.74 o
 -10   2   6      116.61      107.58      5.47 o
  -9   2   6      546.72      526.54     10.50 o
  -8   2   6       79.09       89.96      4.10 o
  -7   2   6      338.40      339.32      7.38 o
  -6   2   6      673.58      675.84      9.77 o
  -5   2   6      133.72      130.68      6.02 o
  -4   2   6     1719.18     1633.26     18.05 o
  -3   2   6      217.84      203.21      5.14 o
  -2   2   6      359.13      296.13      5.73 o
  -1   2   6     1252.22     1258.13     15.85 o
   0   2   6       40.51       56.40      3.92 o
   1   2   6     1334.57     1321.38     16.91 o
   2   2   6      300.85      286.59      8.27 o
   3   2   6      311.01      310.10      9.85 o
   4   2   6      188.57      179.35      7.72 o
   5   2   6      371.57      388.34     12.40 o
   6   2   6       71.49       69.53      6.97 o
   7   2   6        5.01       12.30      6.28 o
   8   2   6        4.69       -1.07      7.86 o
   9   2   6        0.18        0.77     11.08 o
  10   2   6        0.03       -2.12      8.15 o
  11   2   6        4.44       11.44      9.68 o
  12   2   6        1.48       -6.91      8.66 o
 -15   3   6       15.76       26.88      8.51 o
 -14   3   6       18.29       13.11      9.42 o
 -13   3   6        2.93        5.04      5.90 o
 -12   3   6      127.32      147.04      8.73 o
 -11   3   6       52.85       41.28      4.04 o
 -10   3   6      495.88      533.76     10.37 o
  -9   3   6      787.36      761.50     17.78 o
  -8   3   6      448.09      430.32      9.25 o
  -7   3   6     3590.59     3527.78     50.33 o
  -6   3   6      201.31      255.81      6.80 o
  -5   3   6     5060.47     4802.52     49.21 o
  -4   3   6     1027.63     1103.19     13.66 o
  -3   3   6     5825.04     5675.66     52.86 o
  -2   3   6     3733.71     3719.10     30.41 o
  -1   3   6      757.70      706.21     14.69 o
   0   3   6     6219.60     6181.75     54.51 o
   1   3   6       14.24       23.27      4.42 o
   2   3   6     2424.75     2371.55     28.57 o
   3   3   6      944.79      877.61     14.87 o
   4   3   6      572.38      637.41     13.90 o
   5   3   6      506.03      467.91     13.72 o
   6   3   6      223.40      269.90     11.16 o
   7   3   6        2.20        0.64      5.82 o
   8   3   6        3.40        7.94      8.25 o
   9   3   6        6.22        6.09     14.32 o
  10   3   6        7.78       -7.91      7.91 o
  11   3   6        0.04       -8.21      8.21 o
 -15   4   6        8.19       -0.15      6.73 o
 -14   4   6        0.35        1.40      6.65 o
 -13   4   6      141.38      146.10     11.07 o
 -12   4   6        4.99       -5.71      5.71 o
 -11   4   6      234.30      262.75      8.87 o
 -10   4   6        6.06        6.45      4.43 o
  -9   4   6      294.08      300.88      8.51 o
  -8   4   6      645.44      637.76     11.67 o
  -7   4   6      282.84      263.30      7.47 o
  -6   4   6      586.22      539.55     15.07 o
  -5   4   6      815.04      924.02     12.17 o
  -4   4   6     1257.87     1155.42     14.36 o
  -3   4   6     3977.77     4126.75     37.24 o
  -2   4   6     2065.40     1999.28     19.26 o
  -1   4   6     1973.87     1853.57     19.79 o
   0   4   6     1365.33     1486.63     17.64 o
   1   4   6      573.38      512.84     11.69 o
   2   4   6       88.94       87.87      5.37 o
   3   4   6        6.47        8.38      3.76 o
   4   4   6      100.64      115.51      6.81 o
   5   4   6        0.04       -4.17      6.26 o
   6   4   6      340.97      363.22     20.08 o
   7   4   6       10.36        5.94      7.31 o
   8   4   6      229.76      234.10     15.53 o
   9   4   6        0.90        4.13      9.97 o
  10   4   6       10.79       16.74      9.54 o
  11   4   6        1.01        0.70      8.90 o
 -15   5   6       25.32        8.32      7.60 o
 -14   5   6       42.15       45.08      8.81 o
 -13   5   6       14.39       13.62      7.05 o
 -12   5   6      205.97      205.75     12.95 o
 -11   5   6        2.65        2.60      2.77 o
 -10   5   6      674.13      609.74     13.49 o
  -9   5   6        1.53        6.44      3.40 o
  -8   5   6      380.81      354.47      9.11 o
  -7   5   6       73.61       67.25      4.62 o
  -6   5   6      740.25      763.83     14.95 o
  -5   5   6      865.17      863.68     11.97 o
  -4   5   6     2632.56     2822.69     30.59 o
  -3   5   6     2610.77     2627.42     25.54 o
  -2   5   6     1797.74     1871.45     18.34 o
  -1   5   6     1237.20     1200.44     13.90 o
   0   5   6      889.60      879.35     12.96 o
   1   5   6      595.39      631.52     13.26 o
   2   5   6      308.58      273.58     12.08 o
   3   5   6      121.13      139.02      7.18 o
   4   5   6        6.86        9.22      4.23 o
   5   5   6      117.64       99.03      6.70 o
   6   5   6        8.33        9.82      5.60 o
   7   5   6      295.05      287.56     12.74 o
   8   5   6        0.30        0.03      6.19 o
   9   5   6       50.12       41.55      8.39 o
  10   5   6       23.56        9.85      7.09 o
  11   5   6        2.63        3.42      7.33 o
 -15   6   6        0.88       -7.15      7.15 o
 -14   6   6       20.53       31.98      8.50 o
 -13   6   6       29.60       16.78      7.81 o
 -12   6   6       31.23       14.48      7.49 o
 -11   6   6      106.70      128.37     11.33 o
 -10   6   6      532.11      512.88     16.85 o
  -9   6   6      403.76      402.86      9.99 o
  -8   6   6     1740.72     1806.14     26.82 o
  -7   6   6      584.42      543.89     11.15 o
  -6   6   6     4233.43     4146.79     54.03 o
  -5   6   6      102.09       96.54      4.28 o
  -4   6   6     5769.53     5644.15     57.65 o
  -3   6   6     1302.75     1278.73     16.08 o
  -2   6   6     1061.54      997.30     11.54 o
  -1   6   6     4212.94     4134.88     40.81 o
   0   6   6        1.24        9.83      3.30 o
   1   6   6     3281.45     3244.43     36.62 o
   2   6   6      347.84      309.34     10.55 o
   3   6   6      879.44      878.28     21.83 o
   4   6   6      471.93      428.07     13.03 o
   5   6   6      452.93      532.42     14.94 o
   6   6   6      261.49      265.91     11.55 o
   7   6   6       10.71       15.82      6.02 o
   8   6   6        5.91        9.38      6.77 o
   9   6   6        0.37       -6.43      6.43 o
  10   6   6       25.58       17.64      7.73 o
  11   6   6        5.29        9.55      7.79 o
 -15   7   6        4.46       -9.10     10.60 o
 -14   7   6        2.74        3.09     10.45 o
 -13   7   6        2.75        0.24      9.97 o
 -12   7   6       57.19       91.88     10.88 o
 -11   7   6       24.66       17.28      7.64 o
 -10   7   6      138.35      165.06      6.43 o
  -9   7   6      239.40      230.82      7.79 o
  -8   7   6       14.14       16.95      3.88 o
  -7   7   6     1214.14     1169.90     28.92 o
  -6   7   6        8.44       11.75      3.14 o
  -5   7   6     1058.47      949.06     12.67 o
  -4   7   6       68.25       92.87      4.88 o
  -3   7   6      494.17      452.13      8.76 o
  -2   7   6      679.70      626.14      8.87 o
  -1   7   6        3.18       -1.54      3.05 o
   0   7   6      734.51      639.35     10.94 o
   1   7   6       21.52       20.11      3.86 o
   2   7   6      201.18      174.11      6.71 o
   3   7   6      231.25      233.49      8.89 o
   4   7   6        5.49       -4.57      4.57 o
   5   7   6      116.66      112.22      8.02 o
   6   7   6        3.57        0.71      6.38 o
   7   7   6       83.56      106.43     13.23 o
   8   7   6       12.89       17.31     16.66 o
   9   7   6       13.15       19.61      9.52 o
  10   7   6        7.31       -1.23      8.79 o
  11   7   6        1.48       -8.75      8.75 o
 -14   8   6        3.16        6.81     11.32 o
 -13   8   6        2.98       11.40     10.92 o
 -12   8   6        1.85       -0.16     10.37 o
 -11   8   6        4.95       14.17     10.37 o
 -10   8   6       90.52       73.14      4.22 o
  -9   8   6       55.96       53.08      4.88 o
  -8   8   6      346.02      322.35     15.80 o
  -7   8   6       45.35       38.04      4.54 o
  -6   8   6      786.23      850.58     12.55 o
  -5   8   6      425.38      399.68      9.06 o
  -4   8   6      377.30      428.56      9.64 o
  -3   8   6        0.42       -0.28      2.96 o
  -2   8   6       39.95       46.00      3.19 o
  -1   8   6      486.81      471.71      9.14 o
   0   8   6       53.21       49.27      4.85 o
   1   8   6      277.04      253.03      7.85 o
   2   8   6       66.82       50.56      5.10 o
   3   8   6      224.08      212.81      8.57 o
   4   8   6      100.72       69.45      6.95 o
   5   8   6       27.29       12.20      7.76 o
   6   8   6       53.27       39.56      7.69 o
   7   8   6       83.93       84.45      9.52 o
   8   8   6       39.33       24.56     20.66 o
   9   8   6        0.21       -3.79      8.45 o
  10   8   6        2.33       -0.13      8.47 o
  11   8   6       19.72       16.87     10.38 o
 -14   9   6       34.42       25.40     13.69 o
 -13   9   6        1.22       -5.22     10.05 o
 -12   9   6      319.68      300.26     24.14 o
 -11   9   6       48.08       50.02     13.77 o
 -10   9   6      857.55      855.05     21.22 o
  -9   9   6      257.01      253.39      7.78 o
  -8   9   6      483.81      494.43     13.28 o
  -7   9   6      992.50     1013.51     20.82 o
  -6   9   6       16.78       25.42      3.55 o
  -5   9   6     1528.67     1456.08     24.67 o
  -4   9   6     2012.74     2035.48     25.58 o
  -3   9   6     2320.12     2166.56     26.99 o
  -2   9   6     3310.80     3219.30     40.36 o
  -1   9   6     2226.11     2185.05     24.85 o
   0   9   6     1320.12     1334.44     20.84 o
   1   9   6      255.59      256.81      8.90 o
   2   9   6      774.07      743.59     15.20 o
   3   9   6       58.34       52.41      5.51 o
   4   9   6       14.48        8.03      5.03 o
   5   9   6      340.58      353.81     15.26 o
   6   9   6       21.78       14.13      6.86 o
   7   9   6      595.04      597.57     20.19 o
   8   9   6        7.00       13.26      9.30 o
   9   9   6       44.74       49.35     11.79 o
  10   9   6        0.19       -8.44      8.44 o
 -14  10   6        0.89       -8.55     11.71 o
 -13  10   6       10.74        6.73     11.71 o
 -12  10   6       23.79       34.50     13.06 o
 -11  10   6       14.87       18.84     12.27 o
 -10  10   6       69.83       68.74      4.45 o
  -9  10   6        7.74       -3.06      3.28 o
  -8  10   6      574.35      531.95     12.09 o
  -7  10   6        6.09        8.91      4.58 o
  -6  10   6     1132.82     1081.84     16.45 o
  -5  10   6      182.13      158.19      7.00 o
  -4  10   6     2091.20     1916.29     24.92 o
  -3  10   6      382.98      356.03     10.31 o
  -2  10   6      347.98      346.43      9.49 o
  -1  10   6      504.23      456.26     11.00 o
   0  10   6      207.74      215.15      8.02 o
   1  10   6      495.69      498.76     12.14 o
   2  10   6      236.96      235.57      9.04 o
   3  10   6      642.01      706.42     15.42 o
   4  10   6       28.40       47.31      6.74 o
   5  10   6       96.20       97.54      9.55 o
   6  10   6        7.69       10.09      7.31 o
   7  10   6        0.14       -2.62      6.62 o
   8  10   6        6.43        2.80      8.58 o
   9  10   6        2.35        4.44      9.53 o
  10  10   6       14.18        4.98      9.76 o
 -13  11   6        3.07        7.83     12.19 o
 -12  11   6        4.85       10.60     12.03 o
 -11  11   6        0.69       -4.59     10.84 o
 -10  11   6        2.82        7.08      3.33 o
  -9  11   6      135.45      130.39      6.20 o
  -8  11   6      143.42      140.71      6.76 o
  -7  11   6      464.17      440.32     11.76 o
  -6  11   6      208.80      212.10      6.96 o
  -5  11   6      306.30      365.10     10.36 o
  -4  11   6       65.78       69.89      4.81 o
  -3  11   6      317.74      342.39     11.17 o
  -2  11   6      389.13      407.54     10.41 o
  -1  11   6      537.72      480.84     10.40 o
   0  11   6      258.90      259.39      8.22 o
   1  11   6        1.57        2.65      4.03 o
   2  11   6       27.16       22.88      4.93 o
   3  11   6       55.69       44.94      5.66 o
   4  11   6       90.38       80.55      8.96 o
   5  11   6      127.27       93.77      9.88 o
   6  11   6       15.41       23.57      7.80 o
   7  11   6        0.07        7.68      8.38 o
   8  11   6       18.49       17.27     11.63 o
   9  11   6       13.33        6.89      9.27 o
  10  11   6        3.04       -2.79      9.21 o
 -13  12   6       11.76       22.71     14.17 o
 -12  12   6       30.94        6.49     12.74 o
 -11  12   6       73.42       81.52      5.57 o
 -10  12   6       34.87       39.22      4.42 o
  -9  12   6      111.67      121.48      6.31 o
  -8  12   6      321.64      309.92      9.81 o
  -7  12   6        0.31        7.31      4.31 o
  -6  12   6     2027.54     1977.88     29.25 o
  -5  12   6      110.39      115.10      6.69 o
  -4  12   6     1091.09     1114.94     19.49 o
  -3  12   6     1025.37     1044.87     20.30 o
  -2  12   6     1300.73     1248.67     23.71 o
  -1  12   6     1065.55     1017.98     21.25 o
   0  12   6      459.01      457.41     13.28 o
   1  12   6      278.12      294.98     10.14 o
   2  12   6      143.92      123.80      8.54 o
   3  12   6       64.62       87.06      7.78 o
   4  12   6       95.89       89.93      9.53 o
   5  12   6       50.47       54.65      8.76 o
   6  12   6      152.67      136.62     11.56 o
   7  12   6       42.29       46.70      9.04 o
   8  12   6        3.73       18.14      9.79 o
   9  12   6        0.02       14.13      9.58 o
 -13  13   6        1.52       -8.55     12.03 o
 -12  13   6       37.47       69.25     17.89 o
 -11  13   6       22.64       13.31      6.90 o
 -10  13   6      272.92      273.79      8.97 o
  -9  13   6       73.21       68.80      9.07 o
  -8  13   6      106.34      112.33     10.33 o
  -7  13   6      200.94      180.26      8.30 o
  -6  13   6       32.10       32.00      4.76 o
  -5  13   6       12.94       17.61      4.47 o
  -4  13   6      179.35      196.46      9.10 o
  -3  13   6      118.95       99.57      6.81 o
  -2  13   6      607.52      577.57     15.79 o
  -1  13   6       40.18       34.74      6.32 o
   0  13   6      365.03      366.68     15.52 o
   1  13   6       59.97       56.35      6.86 o
   2  13   6      513.90      519.09     14.18 o
   3  13   6        0.54       -2.22      6.43 o
   4  13   6       45.80       58.85     13.50 o
   5  13   6        0.18        2.27      6.78 o
   6  13   6       41.63       11.39      7.73 o
   7  13   6       28.21       37.58      9.20 o
   8  13   6       29.65       30.78     11.29 o
   9  13   6       18.06       23.46     11.03 o
 -12  14   6        0.11       -3.24     13.85 o
 -11  14   6       59.77       52.42     12.55 o
 -10  14   6       22.79       15.97      4.96 o
  -9  14   6      112.03      113.39      6.94 o
  -8  14   6        9.08       12.22      5.11 o
  -7  14   6        9.02        1.42      4.92 o
  -6  14   6        9.32       11.66      4.69 o
  -5  14   6       95.79       84.22      6.32 o
  -4  14   6       70.01       72.59      6.28 o
  -3  14   6      189.28      190.71      9.65 o
  -2  14   6      146.78      150.33     10.10 o
  -1  14   6      185.22      221.03     12.39 o
   0  14   6      369.26      327.78     14.80 o
   1  14   6        6.82        0.09      5.62 o
   2  14   6      165.77      154.74     10.07 o
   3  14   6        0.16        6.75      6.81 o
   4  14   6        0.90       -5.26      6.76 o
   5  14   6       25.30       19.90      8.14 o
   6  14   6        5.42        2.43      7.59 o
   7  14   6       26.78       17.55      8.56 o
   8  14   6       41.91       31.58     18.60 o
 -12  15   6        9.30        9.73     15.27 o
 -11  15   6       32.78       25.13      5.56 o
 -10  15   6       55.20       71.79      7.44 o
  -9  15   6      161.92      150.40      8.04 o
  -8  15   6      229.50      229.26      9.90 o
  -7  15   6      421.92      431.56     13.49 o
  -6  15   6      129.15      114.96      8.00 o
  -5  15   6      786.00      805.41     18.13 o
  -4  15   6        1.14        4.84      6.20 o
  -3  15   6      309.29      304.28     12.25 o
  -2  15   6      259.21      270.73     11.94 o
  -1  15   6      128.04      120.34     12.15 o
   0  15   6      377.36      382.95     16.21 o
   1  15   6       99.02       88.30      9.88 o
   2  15   6      421.70      480.85     18.55 o
   3  15   6      527.39      502.71     22.57 o
   4  15   6      198.32      229.74     16.25 o
   5  15   6       38.13       41.82      9.50 o
   6  15   6       39.53       38.21     10.67 o
   7  15   6        0.57        3.79      8.33 o
   8  15   6        2.26        8.12     10.52 o
 -11  16   6       17.56       27.22      6.14 o
 -10  16   6        0.13       -4.22      4.22 o
  -9  16   6       18.96       28.22      5.69 o
  -8  16   6        2.07        6.97      4.95 o
  -7  16   6       47.10       38.59      6.32 o
  -6  16   6      129.65      137.38      8.84 o
  -5  16   6      113.84      110.15      9.44 o
  -4  16   6      144.33      142.18      9.46 o
  -3  16   6      271.43      248.89     15.84 o
  -2  16   6        8.26        4.01      6.76 o
  -1  16   6      258.84      274.31     14.30 o
   0  16   6       26.81       29.20      8.10 o
   1  16   6       46.76       45.02      8.77 o
   2  16   6        6.37        1.82      8.78 o
   3  16   6        7.39       28.99     10.33 o
   4  16   6       17.41       29.75      9.00 o
   5  16   6       30.21       28.97      9.04 o
   6  16   6        9.57       20.04      9.34 o
   7  16   6        1.40       -0.54     10.72 o
 -10  17   6       16.36       16.76      5.30 o
  -9  17   6        5.18        1.33      4.95 o
  -8  17   6        9.08        2.65      7.80 o
  -7  17   6       19.87       24.33      6.10 o
  -6  17   6       22.43       31.91      7.42 o
  -5  17   6      109.15      100.41      8.73 o
  -4  17   6        6.03       -0.50      5.85 o
  -3  17   6      117.45      126.97     11.17 o
  -2  17   6        5.11        4.30      6.68 o
  -1  17   6        2.52        2.81      7.39 o
   0  17   6        0.16        1.49      7.48 o
   1  17   6       26.88       24.89     10.30 o
   2  17   6        4.20        5.71      9.32 o
   3  17   6        2.74        0.86      9.16 o
   4  17   6       42.14       36.66     11.64 o
   5  17   6        9.64       -5.80      7.88 o
   6  17   6        0.71       -7.58      7.58 o
  -9  18   6       85.36       95.28      8.05 o
  -8  18   6        1.22       -3.82      5.45 o
  -7  18   6        0.30       -5.88      5.88 o
  -6  18   6        9.59       20.80      7.37 o
  -5  18   6      259.11      230.51     16.51 o
  -4  18   6      215.31      243.55     12.17 o
  -3  18   6      398.92      406.33     17.64 o
  -2  18   6      215.13      245.82     15.48 o
  -1  18   6      291.70      285.64     25.58 o
   0  18   6       68.27       82.02     12.92 o
   1  18   6       99.30      125.00     14.73 o
   2  18   6       26.85        8.61     10.10 o
   3  18   6       29.59       28.77     10.95 o
   4  18   6        3.40       -0.44      9.79 o
   5  18   6        0.59        7.54     13.69 o
   6  18   6       35.25       42.87     13.18 o
  -8  19   6       12.69        8.79      8.90 o
  -7  19   6      179.62      179.52     12.35 o
  -6  19   6       20.78       16.31      8.95 o
  -5  19   6      157.96      155.38     10.78 o
  -4  19   6       10.23       17.69      8.19 o
  -3  19   6       13.79       17.05      8.28 o
  -2  19   6       22.99       22.22      8.61 o
  -1  19   6       10.33       -3.23      8.83 o
   0  19   6      172.97      184.01     16.57 o
   1  19   6       41.27       32.05     12.19 o
   2  19   6      154.02      173.88     16.94 o
   3  19   6       68.66       73.94     13.80 o
   4  19   6       50.67       37.85     13.09 o
   5  19   6        0.56       18.36     17.49 o
  -7  20   6       24.80       16.62      7.80 o
  -6  20   6       12.73        3.08      7.37 o
  -5  20   6        0.95       -6.48      8.36 o
  -4  20   6       17.84       25.66      8.92 o
  -3  20   6        0.41       -5.21     10.56 o
  -2  20   6       68.11       50.67     15.73 o
  -1  20   6        2.80       25.67     11.22 o
   0  20   6        0.07       14.46     10.29 o
   1  20   6       49.53       47.25     12.62 o
   2  20   6       24.62       36.17     17.29 o
   3  20   6       31.18       18.92     11.96 o
  -5  21   6       72.59       94.50     14.28 o
  -4  21   6        8.89       -5.08     10.56 o
  -3  21   6       55.45       52.44     10.09 o
  -2  21   6       54.33       62.44     13.27 o
  -1  21   6        1.59       -5.31      9.49 o
   0  21   6       88.46      105.17     15.46 o
   1  21   6        0.17       -0.30     21.80 o
   2  21   6       41.59       38.77     13.37 o
 -15   1   7       13.48       13.22      8.86 o
 -14   1   7       50.24       58.28      5.77 o
 -13   1   7        1.56        0.95      3.57 o
 -12   1   7      103.57      104.22      5.94 o
 -11   1   7      219.71      181.53      8.28 o
 -10   1   7      218.10      220.08      8.28 o
  -9   1   7     1137.47     1118.55     19.02 o
  -8   1   7       76.16       85.31      4.59 o
  -7   1   7     4048.42     3860.44     48.65 o
  -6   1   7        0.38        4.49      3.76 o
  -5   1   7     5305.04     5120.40     57.75 o
  -4   1   7      138.01      140.21      4.57 o
  -3   1   7     1217.50     1114.90     12.55 o
  -2   1   7     3162.05     3090.34     30.00 o
  -1   1   7       28.13       23.46      3.61 o
   0   1   7     2328.27     2230.95     29.69 o
   1   1   7      454.13      396.77     12.87 o
   2   1   7      444.31      437.40     12.67 o
   3   1   7      869.95      830.73     18.33 o
   4   1   7      100.65      138.36      9.13 o
   5   1   7      332.15      324.12     12.38 o
   6   1   7       14.15       14.07      7.80 o
   7   1   7       63.81       62.50     10.92 o
   8   1   7       41.46       46.20     10.91 o
   9   1   7        1.29       -3.89      8.67 o
  10   1   7        1.07        2.52     19.67 o
  11   1   7        5.80        5.64     10.29 o
 -15   2   7       26.69       27.07     10.37 o
 -14   2   7        6.68        4.07      4.88 o
 -13   2   7      201.84      213.72      9.29 o
 -12   2   7        2.02        4.27      3.57 o
 -11   2   7      352.43      389.85     10.44 o
 -10   2   7      363.43      372.83     11.96 o
  -9   2   7      470.97      459.44     10.43 o
  -8   2   7      749.60      789.27     12.66 o
  -7   2   7       14.78        4.49      4.27 o
  -6   2   7     1591.35     1578.79     25.80 o
  -5   2   7      612.67      650.56     12.72 o
  -4   2   7      665.63      585.58     12.01 o
  -3   2   7     3807.80     3855.66     33.44 o
  -2   2   7      152.73      117.90      4.71 o
  -1   2   7     5106.44     5108.97     49.42 o
   0   2   7      180.82      212.34      7.98 o
   1   2   7     1175.75     1113.71     18.74 o
   2   2   7      132.90      155.80      7.40 o
   3   2   7     1018.55     1084.89     19.24 o
   4   2   7      183.60      196.85      9.57 o
   5   2   7       99.86       72.39      7.30 o
   6   2   7      262.92      295.99     12.16 o
   7   2   7      134.48       90.86     11.88 o
   8   2   7      181.31      197.20     15.69 o
   9   2   7        1.51       14.26     12.27 o
  10   2   7       27.78       20.01     10.74 o
  11   2   7       12.49       15.91     11.02 o
 -15   3   7       12.28       10.40      6.99 o
 -14   3   7        9.55        2.86      6.73 o
 -13   3   7        0.06        0.80      3.99 o
 -12   3   7       50.17       51.08      8.10 o
 -11   3   7       18.15       20.05      4.05 o
 -10   3   7       33.14       43.07      4.67 o
  -9   3   7        0.06       -3.46      3.46 o
  -8   3   7       11.68        6.22      3.68 o
  -7   3   7       26.16       17.57      3.81 o
  -6   3   7      109.87       81.89      5.40 o
  -5   3   7      721.64      675.80     13.08 o
  -4   3   7      138.93      155.33      5.20 o
  -3   3   7        1.33       -1.75      1.75 o
  -2   3   7       13.67       14.63      2.44 o
  -1   3   7      522.73      552.36     11.15 o
   0   3   7       95.37      100.49      7.45 o
   1   3   7      217.69      222.35      9.46 o
   2   3   7       56.29       61.68      5.85 o
   3   3   7       48.27       41.83      5.52 o
   4   3   7       68.12       71.57      6.34 o
   5   3   7        0.94       -2.50      4.39 o
   6   3   7       21.39        5.32      8.52 o
   7   3   7       56.40       55.10     10.81 o
   8   3   7       18.83        3.85      8.81 o
   9   3   7       32.27       30.72     10.41 o
  10   3   7        0.13        4.32     13.30 o
 -15   4   7        7.11       -1.33      7.19 o
 -14   4   7       22.62       31.55     15.95 o
 -13   4   7       17.50        6.29      7.16 o
 -12   4   7       46.33       34.13      5.17 o
 -11   4   7       82.81       98.67      5.71 o
 -10   4   7      275.39      263.15      8.81 o
  -9   4   7      142.67      149.58      7.13 o
  -8   4   7     1558.46     1554.57     24.89 o
  -7   4   7      381.60      321.35     10.08 o
  -6   4   7     3125.07     3155.53     39.14 o
  -5   4   7      121.38      138.13      5.13 o
  -4   4   7      444.78      411.23      9.04 o
  -3   4   7     1567.89     1542.63     19.32 o
  -2   4   7      265.10      244.72      5.68 o
  -1   4   7     2833.32     2824.03     30.34 o
   0   4   7       78.78       69.89      5.45 o
   1   4   7     1913.68     1948.68     30.86 o
   2   4   7      784.02      749.91     17.23 o
   3   4   7      619.17      654.17     14.61 o
   4   4   7      187.76      162.50      8.09 o
   5   4   7      113.58      144.80      8.10 o
   6   4   7       59.92       54.76      7.22 o
   7   4   7       28.21       35.69      7.82 o
   8   4   7       24.37       10.39      7.61 o
   9   4   7        4.04        4.00      7.23 o
  10   4   7        0.83       -7.33      7.33 o
 -15   5   7       10.27       22.05      8.49 o
 -14   5   7       10.85       22.98      8.42 o
 -13   5   7        6.33        9.71      7.57 o
 -12   5   7      144.34      153.45     12.63 o
 -11   5   7      125.08      110.12      7.15 o
 -10   5   7      208.47      206.69      7.89 o
  -9   5   7      926.95      881.45     16.97 o
  -8   5   7       16.17        7.89      5.57 o
  -7   5   7     2047.14     1942.79     29.71 o
  -6   5   7      232.13      284.69      9.85 o
  -5   5   7     3162.56     3050.64     34.21 o
  -4   5   7      886.85      926.42     14.65 o
  -3   5   7     1592.23     1463.59     18.01 o
  -2   5   7     2816.04     2772.98     27.34 o
  -1   5   7        8.96        8.07      3.22 o
   0   5   7     2739.58     2664.64     31.73 o
   1   5   7      435.83      397.54     12.49 o
   2   5   7     1153.45     1212.99     25.06 o
   3   5   7      110.71      102.85      7.64 o
   4   5   7       64.85       82.46      7.39 o
   5   5   7       51.17       71.86      6.76 o
   6   5   7        9.84        2.72      5.83 o
   7   5   7       43.53       55.97     10.03 o
   8   5   7        5.09       13.37      7.86 o
   9   5   7       17.94       24.62      8.35 o
  10   5   7        9.25        5.28      8.15 o
 -14   6   7       27.03       29.76     12.58 o
 -13   6   7       95.30      102.18     18.87 o
 -12   6   7        0.32        1.69      7.10 o
 -11   6   7        1.07       -3.24      3.24 o
 -10   6   7        0.34        2.41      6.92 o
  -9   6   7        0.23        5.49      4.35 o
  -8   6   7      107.67       91.27      8.70 o
  -7   6   7       26.79       27.87      4.98 o
  -6   6   7        1.42        1.83      3.99 o
  -5   6   7      853.52      785.93     13.24 o
  -4   6   7        5.57        0.24      3.45 o
  -3   6   7       74.50       58.32      6.94 o
  -2   6   7      384.50      358.88      8.52 o
  -1   6   7       36.39       36.59      3.87 o
   0   6   7      243.26      242.54      9.92 o
   1   6   7       41.18       30.97      4.89 o
   2   6   7       56.24       50.68      6.32 o
   3   6   7       47.81       50.67      6.42 o
   4   6   7       29.50       20.17      5.75 o
   5   6   7       69.32       65.23      7.46 o
   6   6   7       30.73       27.25      7.58 o
   7   6   7        9.13        2.96      7.15 o
   8   6   7        4.33        3.66     10.62 o
   9   6   7       16.53        7.13      8.56 o
  10   6   7        1.23       -9.20      9.20 o
 -14   7   7       72.06       56.19     14.32 o
 -13   7   7        3.74        4.67     10.45 o
 -12   7   7      273.52      231.64     20.89 o
 -11   7   7       13.12       15.40      5.78 o
 -10   7   7      376.10      394.01     11.84 o
  -9   7   7      283.65      269.12     13.10 o
  -8   7   7       93.03       85.50      6.64 o
  -7   7   7      761.10      779.68     18.37 o
  -6   7   7      246.99      284.89      8.64 o
  -5   7   7      707.67      717.79     13.72 o
  -4   7   7     1735.39     1784.58     25.46 o
  -3   7   7     1720.38     1651.65     24.40 o
  -2   7   7     1747.88     1766.54     19.17 o
  -1   7   7     1069.93     1071.56     17.93 o
   0   7   7     1058.61     1014.46     17.83 o
   1   7   7       18.05       18.82      4.47 o
   2   7   7      273.56      283.64      9.87 o
   3   7   7       77.77       66.65      7.01 o
   4   7   7        2.85       -0.69      4.94 o
   5   7   7       31.92       26.18      7.41 o
   6   7   7       31.69        8.84      6.96 o
   7   7   7      136.84      153.40     11.94 o
   8   7   7       46.13       29.49     21.57 o
   9   7   7      120.68       90.65     13.39 o
  10   7   7        0.74       -0.76     10.04 o
 -14   8   7        1.43        3.72     11.87 o
 -13   8   7        0.58       -9.10      9.10 o
 -12   8   7        8.46       19.15     12.35 o
 -11   8   7        7.20        9.10      5.19 o
 -10   8   7      364.16      347.83     15.19 o
  -9   8   7       51.97       52.93      6.38 o
  -8   8   7     1627.15     1602.66     29.50 o
  -7   8   7       12.31        0.77      6.72 o
  -6   8   7     2183.44     2175.99     32.06 o
  -5   8   7      168.29      159.31      6.38 o
  -4   8   7     1921.69     1844.73     26.38 o
  -3   8   7      761.33      712.91     14.54 o
  -2   8   7      253.07      242.35      5.54 o
  -1   8   7     1488.06     1435.90     21.96 o
   0   8   7      271.01      227.54      8.42 o
   1   8   7      823.18      881.00     16.88 o
   2   8   7      124.28      115.12      6.96 o
   3   8   7      654.52      707.51     17.67 o
   4   8   7      133.32      138.10      8.88 o
   5   8   7        9.37       11.06      6.75 o
   6   8   7       11.81        2.22      6.81 o
   7   8   7        2.95        0.57      8.78 o
   8   8   7        1.06       -9.02      9.02 o
   9   8   7       23.33       12.57     10.60 o
  10   8   7        6.13       16.94     16.30 o
 -14   9   7        4.29      -10.84     10.84 o
 -13   9   7        6.92       19.15     12.90 o
 -12   9   7        2.66        4.51     10.45 o
 -11   9   7        0.97        4.91      4.72 o
 -10   9   7        5.76        3.18      3.45 o
  -9   9   7       30.30       36.71      5.43 o
  -8   9   7        0.32        5.11      4.64 o
  -7   9   7        8.15       17.95      5.38 o
  -6   9   7      218.04      202.93     11.00 o
  -5   9   7       33.69       46.00      4.71 o
  -4   9   7      212.00      196.99      7.39 o
  -3   9   7        3.35       -0.95      4.09 o
  -2   9   7      181.69      149.89     11.02 o
  -1   9   7        3.44        2.73      3.79 o
   0   9   7       44.84       37.92      4.99 o
   1   9   7       32.27       26.23      5.00 o
   2   9   7        0.43        4.21      5.34 o
   3   9   7       15.71       23.45     10.79 o
   4   9   7        4.60       -2.77      5.38 o
   5   9   7       12.02        9.68     12.88 o
   6   9   7        7.85        8.09      7.06 o
   7   9   7        1.75       11.24      9.14 o
   8   9   7        1.10        1.46      9.58 o
   9   9   7        0.03       -0.58      9.98 o
 -13  10   7       11.42       10.29     12.90 o
 -12  10   7       11.07       12.19     11.63 o
 -11  10   7       56.80       55.91     10.87 o
 -10  10   7       88.05       86.11      5.41 o
  -9  10   7       59.97       55.41      5.11 o
  -8  10   7      562.12      571.86     15.77 o
  -7  10   7        2.64        0.56      4.66 o
  -6  10   7     1786.26     1767.65     28.39 o
  -5  10   7      312.16      343.02      9.66 o
  -4  10   7     1489.37     1512.91     34.62 o
  -3  10   7      312.50      353.19     12.30 o
  -2  10   7       93.13      121.33      9.27 o
  -1  10   7      889.31      894.35     22.82 o
   0  10   7       15.47       14.98      4.59 o
   1  10   7     1054.75     1023.75     19.11 o
   2  10   7       17.28       16.77      5.08 o
   3  10   7      111.97      114.90      8.53 o
   4  10   7       64.37       65.89      8.75 o
   5  10   7       12.78       25.26      8.16 o
   6  10   7       10.32        8.62      7.40 o
   7  10   7       15.84        7.81     10.37 o
   8  10   7       11.57       25.20     10.66 o
   9  10   7        1.24        5.64     10.18 o
 -13  11   7        1.30        5.54     12.98 o
 -12  11   7      100.97       85.95     17.73 o
 -11  11   7       26.08       21.43      6.73 o
 -10  11   7       78.97       93.64      5.84 o
  -9  11   7      348.60      367.66     10.70 o
  -8  11   7      134.62      140.74      7.25 o
  -7  11   7      261.55      275.04      9.94 o
  -6  11   7      127.01      103.54      6.77 o
  -5  11   7      160.47      148.66      8.32 o
  -4  11   7     1075.08     1059.26     21.64 o
  -3  11   7      321.55      282.01     13.28 o
  -2  11   7     1609.30     1616.45     50.39 o
  -1  11   7       88.82      105.21     12.64 o
   0  11   7     1899.80     1870.18     31.61 o
   1  11   7       14.60       16.80      5.92 o
   2  11   7      306.51      335.90     11.41 o
   3  11   7        5.82       -1.14      5.72 o
   4  11   7        5.58       16.74     10.32 o
   5  11   7       21.90       38.27     14.28 o
   6  11   7       15.83       16.83      8.17 o
   7  11   7       37.59       42.40      9.70 o
   8  11   7       32.46       15.09     11.02 o
   9  11   7       49.07       47.21     12.59 o
 -13  12   7        5.38        5.46     13.77 o
 -12  12   7        0.02        5.78     12.58 o
 -11  12   7       60.30       45.19      5.52 o
 -10  12   7       17.59       19.17      4.42 o
  -9  12   7       20.05       17.65      4.54 o
  -8  12   7       79.74       86.96      6.49 o
  -7  12   7        0.07        1.67      4.25 o
  -6  12   7      170.59      151.62      8.46 o
  -5  12   7        0.34        4.97      4.24 o
  -4  12   7       20.96       20.46      4.77 o
  -3  12   7       41.47       47.29      6.37 o
  -2  12   7       15.62       21.13      6.05 o
  -1  12   7        1.74       -1.64      6.00 o
   0  12   7       91.81       95.66     10.30 o
   1  12   7       99.64       68.30      7.78 o
   2  12   7      207.81      230.06     11.15 o
   3  12   7        1.18        2.40      6.64 o
   4  12   7      183.79      172.58     12.41 o
   5  12   7       65.59       58.13      9.54 o
   6  12   7        5.62        0.47      7.61 o
   7  12   7       53.91       36.06      9.48 o
   8  12   7       25.52       25.21     11.27 o
 -12  13   7        0.54        9.34     14.96 o
 -11  13   7        1.62        9.33      4.67 o
 -10  13   7        1.92        0.45      4.20 o
  -9  13   7      177.00      156.03      7.93 o
  -8  13   7        3.28        8.50      4.72 o
  -7  13   7      492.13      507.39     14.03 o
  -6  13   7       82.93       73.91      7.00 o
  -5  13   7      575.12      558.17     14.36 o
  -4  13   7       54.25       57.27      8.66 o
  -3  13   7      250.14      252.79     11.23 o
  -2  13   7      277.76      284.23     11.84 o
  -1  13   7       34.11       29.07      7.99 o
   0  13   7      606.49      602.64     20.52 o
   1  13   7       13.59        4.42      7.43 o
   2  13   7      391.85      417.19     15.19 o
   3  13   7        8.36        4.45      8.43 o
   4  13   7       17.96       13.36      7.55 o
   5  13   7       17.93       20.40      8.25 o
   6  13   7       12.63       31.58      9.35 o
   7  13   7        0.14        6.11     17.65 o
   8  13   7        5.42        2.86     11.08 o
 -12  14   7        4.87        7.68     14.72 o
 -11  14   7       56.65       64.38      6.67 o
 -10  14   7       45.30       38.41      5.36 o
  -9  14   7        8.29        6.66      4.81 o
  -8  14   7      330.18      368.24     12.16 o
  -7  14   7        0.01       -0.90      4.84 o
  -6  14   7      814.58      753.44     21.43 o
  -5  14   7      347.91      307.05     14.45 o
  -4  14   7      514.25      475.99     15.32 o
  -3  14   7      315.37      321.58     12.97 o
  -2  14   7       63.80       57.01      8.52 o
  -1  14   7      294.61      310.85     19.29 o
   0  14   7        0.92       -9.18      9.18 o
   1  14   7      225.74      239.78     13.35 o
   2  14   7        0.63       -1.98     15.16 o
   3  14   7        0.31       16.52      9.32 o
   4  14   7      171.85      162.09     12.62 o
   5  14   7        0.72        2.43      7.88 o
   6  14   7      101.93      116.60     16.80 o
   7  14   7        3.01       22.11     11.89 o
 -11  15   7       11.27        6.66      5.82 o
 -10  15   7       11.65       13.19      4.97 o
  -9  15   7       15.47       13.41      5.16 o
  -8  15   7        9.33        1.04      5.06 o
  -7  15   7        7.55        8.15      5.19 o
  -6  15   7        2.99       -0.50      4.93 o
  -5  15   7       39.13       34.84      6.72 o
  -4  15   7       29.80       32.53      6.74 o
  -3  15   7        8.20        3.46      6.03 o
  -2  15   7       66.29       57.24      9.13 o
  -1  15   7       10.59       10.17      7.55 o
   0  15   7       36.44       34.69      8.60 o
   1  15   7        0.35       -0.85      7.09 o
   2  15   7        1.22       -7.64      9.30 o
   3  15   7        1.39       15.15      9.69 o
   4  15   7        6.23       -5.55      7.51 o
   5  15   7        0.96       13.82      8.39 o
   6  15   7       14.86        8.69      8.97 o
   7  15   7        4.06        1.66     16.46 o
 -10  16   7       55.28       53.59      6.29 o
  -9  16   7       71.41       85.40     11.57 o
  -8  16   7      143.68      148.07      8.85 o
  -7  16   7       10.27        8.55      5.52 o
  -6  16   7       47.66       70.38      8.70 o
  -5  16   7       11.38       15.57      6.11 o
  -4  16   7      130.20      137.12      9.69 o
  -3  16   7      383.50      386.96     17.03 o
  -2  16   7      159.25      159.10     12.39 o
  -1  16   7      317.25      300.41     15.56 o
   0  16   7       61.80       65.15      9.90 o
   1  16   7      113.07      116.53     14.80 o
   2  16   7       76.41       69.65     12.59 o
   3  16   7        1.06       -0.63     13.77 o
   4  16   7        2.54        7.46     10.22 o
   5  16   7       39.98       28.65     11.24 o
   6  16   7       51.45       59.82     13.11 o
  -9  17   7       80.86       83.95      7.84 o
  -8  17   7        8.02        8.35      5.80 o
  -7  17   7      306.85      296.20     14.87 o
  -6  17   7       62.29       52.68      8.56 o
  -5  17   7      126.40       99.98     10.47 o
  -4  17   7        2.49        5.69      6.97 o
  -3  17   7       22.20       18.99      8.40 o
  -2  17   7      115.33      114.74     11.41 o
  -1  17   7       29.71       19.39      8.70 o
   0  17   7      186.20      235.15     14.81 o
   1  17   7      161.62      165.85     19.90 o
   2  17   7       94.84      111.45     14.94 o
   3  17   7       68.68       60.89     13.07 o
   4  17   7       22.47       45.05     12.81 o
   5  17   7       13.61        8.03     10.54 o
  -8  18   7        3.31        0.60      6.65 o
  -7  18   7       85.25       81.96     10.12 o
  -6  18   7        0.12        5.53      7.07 o
  -5  18   7       85.25       92.11     12.42 o
  -4  18   7        2.08       -7.14      7.14 o
  -3  18   7       53.02       32.97      9.25 o
  -2  18   7        1.88       -3.47      7.48 o
  -1  18   7        0.70       -3.72      8.04 o
   0  18   7       19.53       10.99     10.74 o
   1  18   7        0.01      -11.42     17.17 o
   2  18   7        9.25       -0.05     10.29 o
   3  18   7       10.49        7.60     11.29 o
   4  18   7       13.63       18.12     11.64 o
  -7  19   7       49.27       48.98      9.06 o
  -6  19   7        0.40        5.37      7.07 o
  -5  19   7       47.36       45.77     17.89 o
  -4  19   7        2.12       -7.17      7.17 o
  -3  19   7        0.38        6.32     10.76 o
  -2  19   7       73.57       69.55     10.88 o
  -1  19   7        0.19      -11.55     12.94 o
   0  19   7       81.67      109.44     22.20 o
   1  19   7        0.33       -9.75     17.57 o
   2  19   7       32.14       31.13     15.31 o
   3  19   7        6.14        9.38     11.50 o
  -5  20   7       75.60       76.70     13.59 o
  -4  20   7       28.34       35.92     12.09 o
  -3  20   7      134.63      119.25     12.68 o
  -2  20   7       48.24       58.52     13.61 o
  -1  20   7       66.15       80.17     14.42 o
   0  20   7        3.50       -5.78     10.46 o
   1  20   7       22.17       24.72     16.90 o
 -14   0   8       81.76       74.95     12.03 o
 -13   0   8      217.94      221.64     15.55 o
 -12   0   8      154.27      167.36     10.99 o
 -11   0   8      573.26      616.12     20.50 o
 -10   0   8      520.72      500.97     24.65 o
  -9   0   8       68.00       67.83      8.29 o
  -8   0   8     1909.25     1969.16     43.80 o
  -7   0   8      255.47      291.46     14.90 o
  -6   0   8      771.35      737.84     32.41 o
  -5   0   8     2339.43     2212.02     56.82 o
  -4   0   8     1157.23     1046.54     30.47 o
  -3   0   8     4008.15     3909.67     59.56 o
  -2   0   8      681.79      733.70     23.04 o
  -1   0   8     2182.05     2085.36     37.36 o
   0   0   8       71.99       50.08      6.91 o
   1   0   8     1952.43     1911.47     36.27 o
   2   0   8       28.32       20.85      6.63 o
   3   0   8      104.14      120.38     14.05 o
   4   0   8       25.67       33.32      9.68 o
   5   0   8      116.86       97.63     12.17 o
   6   0   8       70.02       91.33     17.57 o
   7   0   8      254.64      210.27     23.58 o
   8   0   8       28.37       37.99     16.38 o
   9   0   8       19.88       21.29     15.35 o
 -14   1   8        4.87        6.84      4.84 o
 -13   1   8        2.81       -1.72      4.23 o
 -12   1   8        0.77        0.81      4.21 o
 -11   1   8       33.19       33.10      5.15 o
 -10   1   8       13.11       15.89      4.43 o
  -9   1   8      249.77      249.17      9.62 o
  -8   1   8        2.25       -3.92      4.27 o
  -7   1   8     1130.95     1127.95     21.21 o
  -6   1   8       68.34       59.20      5.99 o
  -5   1   8     1025.92      964.29     19.62 o
  -4   1   8      240.18      239.70      7.21 o
  -3   1   8      765.95      746.30     10.83 o
  -2   1   8       40.28       38.78      4.07 o
  -1   1   8      153.03      136.32      6.78 o
   0   1   8      237.04      259.37      8.43 o
   1   1   8     1190.37     1146.20     20.29 o
   2   1   8       68.86       81.61      6.61 o
   3   1   8       58.97       47.99      6.19 o
   4   1   8      160.61      183.48     16.31 o
   5   1   8       50.14       42.39      7.42 o
   6   1   8      101.37      106.16     10.58 o
   7   1   8        0.11        7.67      9.41 o
   8   1   8        1.33       -3.64     12.86 o
   9   1   8        8.08       -4.01     20.97 o
 -14   2   8       12.09        8.76      4.89 o
 -13   2   8       19.55       28.70      5.66 o
 -12   2   8       28.60       21.82      4.99 o
 -11   2   8       23.70       34.72      5.00 o
 -10   2   8      141.61      147.94      7.44 o
  -9   2   8       17.05       16.57      4.60 o
  -8   2   8      452.05      478.11     12.91 o
  -7   2   8       28.92       28.03      5.11 o
  -6   2   8     1095.36     1093.26     21.00 o
  -5   2   8      405.25      420.49     12.97 o
  -4   2   8      709.49      715.53     16.24 o
  -3   2   8      194.04      194.60      7.15 o
  -2   2   8       23.67       21.43      3.75 o
  -1   2   8      267.90      246.54      7.35 o
   0   2   8       39.47       36.03      5.36 o
   1   2   8      479.26      467.79     14.10 o
   2   2   8      174.29      170.49      8.28 o
   3   2   8       35.00       63.29      6.48 o
   4   2   8       15.71       16.14      5.64 o
   5   2   8        4.16        5.46      5.25 o
   6   2   8        0.09       -6.86      6.86 o
   7   2   8        1.03        8.55      9.38 o
   8   2   8        0.17       -4.81      8.88 o
   9   2   8        4.29       15.34     15.39 o
 -14   3   8       56.02       68.83      6.29 o
 -13   3   8        0.13       -4.64      4.64 o
 -12   3   8      140.49      161.47      7.72 o
 -11   3   8      139.04      147.30      7.61 o
 -10   3   8      139.06      143.62      7.46 o
  -9   3   8      971.24      991.02     19.28 o
  -8   3   8        3.10        5.96      4.20 o
  -7   3   8     1990.97     1948.23     38.11 o
  -6   3   8      139.55      170.90      8.28 o
  -5   3   8     3632.90     3457.27     48.54 o
  -4   3   8     1421.41     1498.02     22.41 o
  -3   3   8     1096.78     1079.60     14.19 o
  -2   3   8      881.34      885.09     12.37 o
  -1   3   8      178.31      153.93      5.90 o
   0   3   8      969.65      985.43     20.28 o
   1   3   8      831.01      773.03     18.03 o
   2   3   8      405.20      463.54     14.18 o
   3   3   8      340.87      323.23     11.39 o
   4   3   8      103.47      148.57      8.65 o
   5   3   8      179.19      193.66     10.22 o
   6   3   8        9.98       10.01      8.72 o
   7   3   8       14.06       23.18      9.29 o
   8   3   8        6.71       12.08      8.12 o
   9   3   8        8.00        4.78      8.26 o
 -14   4   8        2.05       -1.23      7.32 o
 -13   4   8       92.46      111.91      7.71 o
 -12   4   8       33.10       29.63      4.84 o
 -11   4   8      211.01      222.13      8.86 o
 -10   4   8       74.01       73.60      5.98 o
  -9   4   8        4.26        3.37      4.20 o
  -8   4   8      306.76      266.15     10.09 o
  -7   4   8       85.34       77.33      8.24 o
  -6   4   8       62.82       49.08      5.66 o
  -5   4   8      769.67      725.68     14.72 o
  -4   4   8        0.91        4.66      3.91 o
  -3   4   8     1575.58     1525.44     23.40 o
  -2   4   8      153.46      138.06      5.04 o
  -1   4   8      671.82      648.64     11.41 o
   0   4   8       20.02       21.00      5.71 o
   1   4   8      332.58      364.03     12.78 o
   2   4   8      150.31      142.17      8.88 o
   3   4   8        1.58       -0.18      5.22 o
   4   4   8       53.96       55.60      6.61 o
   5   4   8        0.28       -5.07      5.07 o
   6   4   8       21.71       28.74      7.06 o
   7   4   8       35.13       28.43      8.43 o
   8   4   8        4.03        2.30      7.83 o
   9   4   8        5.06        2.65      7.98 o
 -14   5   8      148.99      127.84     12.58 o
 -13   5   8       10.98        8.38      4.69 o
 -12   5   8      243.78      233.17     10.79 o
 -11   5   8        1.81        3.81      4.14 o
 -10   5   8       47.78       48.55      5.48 o
  -9   5   8       81.86       91.39      8.99 o
  -8   5   8        5.59        2.79      5.02 o
  -7   5   8      159.73      158.46      9.06 o
  -6   5   8      189.10      191.91      9.97 o
  -5   5   8      361.27      342.60     10.40 o
  -4   5   8      281.96      313.36      9.54 o
  -3   5   8      190.23      184.54      7.85 o
  -2   5   8      257.59      264.76      6.55 o
  -1   5   8       68.90       68.57      5.63 o
   0   5   8      107.61      116.37      6.89 o
   1   5   8        0.78        1.86      5.24 o
   2   5   8       12.95       13.41      5.77 o
   3   5   8       93.57       86.71      8.17 o
   4   5   8       12.01       10.30      7.20 o
   5   5   8      120.04       87.61      9.70 o
   6   5   8       58.90       42.42      9.14 o
   7   5   8       27.55       17.31      8.54 o
   8   5   8        8.31        9.63      8.05 o
   9   5   8       12.28       29.71      9.61 o
 -14   6   8        0.24       -9.73      9.73 o
 -13   6   8       36.48       42.66     12.82 o
 -12   6   8       27.90       25.88      6.33 o
 -11   6   8       49.26       66.73      6.23 o
 -10   6   8      389.79      404.62     12.93 o
  -9   6   8       69.31       55.22      6.46 o
  -8   6   8     1600.51     1595.29     30.43 o
  -7   6   8       51.81       63.16      6.94 o
  -6   6   8     2474.73     2299.07     40.40 o
  -5   6   8      534.59      564.18     13.68 o
  -4   6   8      734.47      707.75     14.57 o
  -3   6   8     1509.03     1493.09     26.64 o
  -2   6   8        3.16        4.22      4.34 o
  -1   6   8     1758.92     1769.61     26.10 o
   0   6   8       97.22       84.84      6.34 o
   1   6   8      903.28      935.38     18.21 o
   2   6   8      507.64      477.79     13.00 o
   3   6   8      146.86      191.52     10.19 o
   4   6   8      276.61      269.83     17.16 o
   5   6   8       53.34       67.51     10.02 o
   6   6   8        0.94        8.52      7.59 o
   7   6   8        7.89        6.84     12.94 o
   8   6   8       23.02       22.46     10.63 o
   9   6   8        0.19        5.24     10.68 o
 -14   7   8       10.23       21.13     13.06 o
 -13   7   8        1.22       -7.91     10.60 o
 -12   7   8        3.03        6.59      5.43 o
 -11   7   8       53.40       56.18      6.10 o
 -10   7   8       30.78       31.61      5.79 o
  -9   7   8      102.56       80.76      7.10 o
  -8   7   8       42.63       25.94      5.95 o
  -7   7   8      239.67      200.40     11.60 o
  -6   7   8       85.16       93.04      8.07 o
  -5   7   8      372.04      326.53     10.85 o
  -4   7   8      710.28      697.39     14.76 o
  -3   7   8        7.65        2.09      4.52 o
  -2   7   8     1110.64     1031.74     19.32 o
  -1   7   8        3.36        0.33      5.02 o
   0   7   8      558.85      541.10     13.36 o
   1   7   8        0.39       -4.18      4.18 o
   2   7   8       71.80       95.07      7.09 o
   3   7   8       40.15       52.59      7.23 o
   4   7   8       48.93       58.78      7.76 o
   5   7   8       26.15       34.85      8.44 o
   6   7   8        1.93       -7.21      7.21 o
   7   7   8        0.34       -8.87      8.87 o
   8   7   8        0.29        6.17     10.19 o
   9   7   8        0.07       -6.73     10.82 o
 -13   8   8        1.14        4.75     12.03 o
 -12   8   8        3.88        0.38      3.92 o
 -11   8   8        0.16       -2.69      5.83 o
 -10   8   8       82.69       73.65      7.23 o
  -9   8   8       29.40       28.19      5.48 o
  -8   8   8      211.06      216.45     15.93 o
  -7   8   8        6.46        3.62      4.92 o
  -6   8   8      375.94      397.37     14.28 o
  -5   8   8       35.96       56.47      6.09 o
  -4   8   8      505.64      525.47     13.00 o
  -3   8   8      131.89      156.52     12.88 o
  -2   8   8       34.18       30.31      6.98 o
  -1   8   8      200.21      188.52     11.32 o
   0   8   8       35.70       27.77      6.13 o
   1   8   8      152.48      165.26      8.99 o
   2   8   8        7.61       -1.16      4.95 o
   3   8   8      130.88      137.39     12.09 o
   4   8   8       10.37       14.83      7.19 o
   5   8   8       13.96       32.84      8.57 o
   6   8   8        2.85        6.44      7.60 o
   7   8   8       16.76       14.14     10.64 o
   8   8   8       11.18       17.23     22.28 o
 -13   9   8       15.00        3.48     12.58 o
 -12   9   8      186.92      213.41     11.09 o
 -11   9   8       58.71       61.77      6.24 o
 -10   9   8       62.57       82.02      7.07 o
  -9   9   8      207.24      220.67     10.53 o
  -8   9   8        0.39        1.80      4.86 o
  -7   9   8      572.23      565.32     16.88 o
  -6   9   8      350.29      381.99     14.17 o
  -5   9   8      411.84      396.24     12.40 o
  -4   9   8     1475.91     1509.96     27.32 o
  -3   9   8      148.67      165.11     10.63 o
  -2   9   8     2175.81     2165.04     72.37 o
  -1   9   8      154.58      148.41     11.99 o
   0   9   8      984.50     1024.84     22.01 o
   1   9   8       42.37       26.07      6.25 o
   2   9   8      120.99      151.39      9.67 o
   3   9   8       60.54       51.94      7.53 o
   4   9   8       47.96       76.15      9.80 o
   5   9   8       73.56       74.99     11.87 o
   6   9   8        2.93        5.27      9.86 o
   7   9   8        5.85        4.67     14.21 o
   8   9   8       12.81        5.86     10.72 o
 -13  10   8        0.29       12.35     14.56 o
 -12  10   8        8.25        4.75     12.19 o
 -11  10   8       10.47       15.17      4.77 o
 -10  10   8       60.25       53.12      5.40 o
  -9  10   8        0.33       -3.89      4.68 o
  -8  10   8      428.87      419.02     15.29 o
  -7  10   8       60.64       71.89      7.70 o
  -6  10   8      821.13      755.98     35.71 o
  -5  10   8       15.49       16.49      8.78 o
  -4  10   8      110.84      106.01      9.19 o
  -3  10   8      133.71      107.38      9.49 o
  -2  10   8      134.74      131.02     10.39 o
  -1  10   8      124.95      116.73     10.29 o
   0  10   8      237.21      248.28     13.37 o
   1  10   8       82.97       91.96      8.42 o
   2  10   8      283.39      283.06     12.26 o
   3  10   8       27.36       51.94      7.71 o
   4  10   8      120.67      139.39     11.80 o
   5  10   8       11.24       19.00      8.52 o
   6  10   8        2.86        9.25      8.12 o
   7  10   8        9.79       -5.66      9.20 o
   8  10   8       10.90       -0.93     14.21 o
 -12  11   8        5.68        1.27     13.22 o
 -11  11   8        3.49        0.40      5.04 o
 -10  11   8        6.49        4.13      4.12 o
  -9  11   8      120.84      103.97      7.09 o
  -8  11   8        0.83        0.88      4.51 o
  -7  11   8      148.44      156.83     13.41 o
  -6  11   8        2.09       -5.21      5.21 o
  -5  11   8      253.73      261.58     13.01 o
  -4  11   8       17.50       24.02      6.69 o
  -3  11   8       44.61       58.97      8.01 o
  -2  11   8      169.77      183.66     11.65 o
  -1  11   8       29.73       18.34      8.25 o
   0  11   8       18.18       35.56      8.00 o
   1  11   8       88.22       80.27     13.77 o
   2  11   8       75.62       70.75     14.68 o
   3  11   8       91.79       66.59     19.31 o
   4  11   8       62.97       60.61      9.98 o
   5  11   8        3.43       13.82      7.89 o
   6  11   8       16.75       12.47      8.40 o
   7  11   8       10.01        2.16     11.07 o
 -12  12   8        1.72       -6.96     12.74 o
 -11  12   8       96.67      112.61      8.02 o
 -10  12   8       58.85       61.15      5.88 o
  -9  12   8       49.36       47.84      5.86 o
  -8  12   8      191.32      204.37      9.37 o
  -7  12   8      104.99       86.56      8.37 o
  -6  12   8      743.55      718.99     17.80 o
  -5  12   8      313.33      334.19     18.18 o
  -4  12   8      498.66      501.36     17.89 o
  -3  12   8      291.48      303.66     14.55 o
  -2  12   8       64.15       69.07      8.97 o
  -1  12   8      238.95      285.25     14.43 o
   0  12   8       48.42       43.66      8.74 o
   1  12   8      197.13      225.68     17.58 o
   2  12   8      368.56      327.48     16.06 o
   3  12   8      132.11      140.94     12.00 o
   4  12   8       52.93       51.36     10.00 o
   5  12   8       22.85       19.72      8.58 o
   6  12   8       13.05        4.63      8.23 o
   7  12   8        0.01       -5.85      9.95 o
 -11  13   8       76.26       75.71      7.53 o
 -10  13   8       22.27       33.35      5.58 o
  -9  13   8       66.13       65.09      6.50 o
  -8  13   8       12.22        7.31      4.92 o
  -7  13   8        8.48       19.71      5.51 o
  -6  13   8       16.00       20.79      6.82 o
  -5  13   8       37.37       42.78      9.86 o
  -4  13   8      405.23      349.12     13.58 o
  -3  13   8        0.53       -4.66      8.71 o
  -2  13   8      588.25      590.57     20.60 o
  -1  13   8        0.34        5.23      7.20 o
   0  13   8      163.72      178.96     12.47 o
   1  13   8        0.17       -2.98     11.04 o
   2  13   8       55.51       73.77     12.48 o
   3  13   8       16.52       -7.48      8.95 o
   4  13   8        4.03        5.81      8.05 o
   5  13   8        0.06       -1.03      8.30 o
   6  13   8       76.51       55.26     11.03 o
 -11  14   8       54.75       48.07      7.18 o
 -10  14   8        0.28        0.41      4.91 o
  -9  14   8       58.33       52.99      6.55 o
  -8  14   8        6.23       -1.17      5.12 o
  -7  14   8        0.10       -2.35      5.04 o
  -6  14   8       12.25       -3.71      5.97 o
  -5  14   8       21.88       24.53      7.35 o
  -4  14   8       14.67       17.91      6.57 o
  -3  14   8      108.71      137.80     20.96 o
  -2  14   8       51.50       55.67     15.16 o
  -1  14   8      232.70      208.43     13.15 o
   0  14   8       51.02       59.68      9.83 o
   1  14   8       28.99       31.38      8.94 o
   2  14   8       15.98       22.40     21.33 o
   3  14   8       36.79       21.23     13.73 o
   4  14   8        0.01        9.49     10.41 o
   5  14   8        4.39       -1.91      9.57 o
   6  14   8        0.02        3.51      8.81 o
 -10  15   8        9.44       11.13      5.43 o
  -9  15   8      141.98      129.85      9.09 o
  -8  15   8        1.57        1.98      5.37 o
  -7  15   8      426.09      426.35     16.91 o
  -6  15   8      106.39      106.03     10.24 o
  -5  15   8      539.00      571.03     20.68 o
  -4  15   8       72.57       75.59      9.70 o
  -3  15   8       61.68       75.05     11.85 o
  -2  15   8      235.93      214.28     13.52 o
  -1  15   8       46.45       30.33     10.55 o
   0  15   8      162.05      177.44     13.08 o
   1  15   8      212.88      174.28     16.10 o
   2  15   8       66.44       82.67     13.71 o
   3  15   8       51.98       43.40     12.06 o
   4  15   8       95.26       74.64     14.61 o
   5  15   8        9.62       14.05     26.83 o
  -9  16   8        9.56        3.72      5.64 o
  -8  16   8       45.72       67.22      8.96 o
  -7  16   8       78.42       55.57      8.94 o
  -6  16   8       51.63       70.43      9.49 o
  -5  16   8      105.41      112.06     10.86 o
  -4  16   8       99.09      112.23     11.42 o
  -3  16   8       29.73       26.13      8.49 o
  -2  16   8       21.15       12.19      8.38 o
  -1  16   8       23.35       31.55      9.23 o
   0  16   8        0.59       -7.07      7.53 o
   1  16   8        5.68       13.99     10.47 o
   2  16   8       22.92       25.51     16.10 o
   3  16   8        2.86       -9.72      9.93 o
   4  16   8       11.00       13.63     22.75 o
  -8  17   8        7.05       -0.16      6.82 o
  -7  17   8       85.57       79.28     13.72 o
  -6  17   8       25.14       18.95      7.97 o
  -5  17   8      110.98      116.02     13.94 o
  -4  17   8        1.65       -8.01     14.84 o
  -3  17   8       42.90       35.12      9.32 o
  -2  17   8        0.16        4.03      9.03 o
  -1  17   8        0.20       -6.04      7.93 o
   0  17   8       28.51       23.32     10.96 o
   1  17   8        0.23        0.23     10.35 o
   2  17   8       35.92       27.17     19.75 o
   3  17   8        2.11        7.48     10.94 o
  -7  18   8        0.03       -0.30      6.94 o
  -6  18   8       59.54       85.03     13.44 o
  -5  18   8       48.60       44.58     11.87 o
  -4  18   8       85.44       93.48     13.82 o
  -3  18   8       56.70       55.09     20.93 o
  -2  18   8       29.38       28.62      9.73 o
  -1  18   8       54.89       57.48     13.07 o
   0  18   8        1.59       -4.52     10.23 o
   1  18   8       33.00       43.09     13.24 o
   2  18   8       13.48       27.67     19.11 o
  -5  19   8       29.39       29.23     11.26 o
  -4  19   8       10.50        6.42      9.89 o
  -3  19   8        4.00       -3.63     11.95 o
  -2  19   8       21.05       26.39     13.37 o
  -1  19   8       37.01       15.01     12.17 o
   0  19   8       18.14       24.90     12.22 o
 -14   1   9       15.43       17.92      5.98 o
 -13   1   9        0.38       -0.64      4.63 o
 -12   1   9        1.96       -0.24      4.58 o
 -11   1   9      203.85      198.94     17.85 o
 -10   1   9        0.25        6.65      5.85 o
  -9   1   9      681.17      694.69     16.73 o
  -8   1   9       13.52       17.58      5.10 o
  -7   1   9     1246.43     1239.91     23.88 o
  -6   1   9      798.39      815.30     33.11 o
  -5   1   9      733.55      670.85     23.27 o
  -4   1   9     1051.71     1086.32     31.34 o
  -3   1   9        7.65        8.72      4.03 o
  -2   1   9     1182.60     1197.85     18.46 o
  -1   1   9       48.35       42.47      6.68 o
   0   1   9      159.91      192.47      8.84 o
   1   1   9      193.69      171.05      8.79 o
   2   1   9       31.92       40.52      6.15 o
   3   1   9      547.39      535.49     14.89 o
   4   1   9       74.41       91.04      8.05 o
   5   1   9       41.81       50.14      8.98 o
   6   1   9       48.40       47.62     14.52 o
   7   1   9        0.07       -6.93      6.93 o
   8   1   9        0.79       11.88      8.38 o
 -14   2   9       40.75       37.27      6.45 o
 -13   2   9      158.43      169.71     10.17 o
 -12   2   9      153.22      184.42      8.80 o
 -11   2   9      178.13      195.78     14.08 o
 -10   2   9      440.58      462.46     13.54 o
  -9   2   9       47.90       54.01      6.41 o
  -8   2   9      471.89      462.13     13.70 o
  -7   2   9      192.62      197.18     10.87 o
  -6   2   9      395.80      398.34     14.91 o
  -5   2   9     1020.78     1097.23     36.09 o
  -4   2   9      154.37      140.82     16.72 o
  -3   2   9     2520.18     2413.01     36.87 o
  -2   2   9       87.83       90.80      5.73 o
  -1   2   9     2214.55     2166.48     31.09 o
   0   2   9      187.61      191.15      8.82 o
   1   2   9      145.56      180.46      8.82 o
   2   2   9      167.02      151.23      9.66 o
   3   2   9       33.41       18.22      5.93 o
   4   2   9      116.05      154.46      9.22 o
   5   2   9       68.89       54.89      7.50 o
   6   2   9        9.82       21.22      8.68 o
   7   2   9       20.61       27.23     12.03 o
   8   2   9       23.14       28.57      9.81 o
 -14   3   9        0.04       -5.52      7.66 o
 -13   3   9        0.23       -5.13      5.13 o
 -12   3   9       14.62        6.19      4.90 o
 -11   3   9        0.06        5.06      4.63 o
 -10   3   9       16.75       22.36      8.17 o
  -9   3   9       26.24       21.75      6.09 o
  -8   3   9       17.61        4.54      8.16 o
  -7   3   9       92.15       75.73      7.95 o
  -6   3   9       21.70        8.54      5.90 o
  -5   3   9       26.04       19.22      7.55 o
  -4   3   9       79.42       68.32     11.77 o
  -3   3   9       51.65       50.43      6.56 o
  -2   3   9      125.96      123.54      7.61 o
  -1   3   9      102.49       97.24      6.38 o
   0   3   9       11.76       10.23      5.23 o
   1   3   9      112.06      119.94     14.28 o
   2   3   9        0.06       -1.91      5.50 o
   3   3   9       16.74       20.98      6.70 o
   4   3   9       26.44       29.05      6.35 o
   5   3   9       13.03       15.55      9.76 o
   6   3   9       22.34       21.73      8.67 o
   7   3   9        0.02        0.53      8.08 o
   8   3   9        1.89        2.17      8.67 o
 -13   4   9        3.68        7.25      6.28 o
 -12   4   9      156.52      152.40      9.06 o
 -11   4   9       78.69       75.86     10.08 o
 -10   4   9      429.28      422.99     14.71 o
  -9   4   9       33.83       15.39      5.87 o
  -8   4   9      890.52      923.61     31.52 o
  -7   4   9      161.46      184.83     10.44 o
  -6   4   9      795.82      799.98     21.04 o
  -5   4   9      621.76      635.24     22.97 o
  -4   4   9      538.22      523.65     21.23 o
  -3   4   9     1147.74     1188.56     23.08 o
  -2   4   9       43.91       36.17      5.34 o
  -1   4   9      739.38      735.28     14.21 o
   0   4   9       93.48       78.54      7.66 o
   1   4   9       88.89      102.80      8.34 o
   2   4   9      100.33       94.63      8.67 o
   3   4   9        0.34       -2.67     12.21 o
   4   4   9       47.10       53.39      7.99 o
   5   4   9        0.96       -4.24      7.27 o
   6   4   9       17.77       12.44     10.62 o
   7   4   9        0.13        4.63     10.35 o
   8   4   9        0.43       -6.47      8.17 o
 -13   5   9       33.66       29.48      7.32 o
 -12   5   9       79.30      104.01     14.21 o
 -11   5   9      152.91      146.21      9.18 o
 -10   5   9       12.78        9.36      5.62 o
  -9   5   9      565.88      581.08     17.32 o
  -8   5   9       26.30       24.75      7.75 o
  -7   5   9      514.82      535.14     16.93 o
  -6   5   9      509.78      462.50     15.87 o
  -5   5   9      533.77      469.34     20.05 o
  -4   5   9     1136.38     1114.74     53.53 o
  -3   5   9       37.05       32.36      7.33 o
  -2   5   9      728.05      715.78     26.63 o
  -1   5   9      319.22      255.03     18.27 o
   0   5   9      118.58      145.11      9.18 o
   1   5   9       67.43       69.64      7.67 o
   2   5   9      212.69      226.41     11.38 o
   3   5   9      185.85      210.04     11.41 o
   4   5   9        2.02        4.02      6.46 o
   5   5   9       65.02       88.30     21.95 o
   6   5   9        3.93        6.57      8.34 o
   7   5   9       19.17       19.93     11.93 o
   8   5   9        2.34       -5.94     14.64 o
 -13   6   9       61.62       59.47      7.92 o
 -12   6   9        6.32        1.55      6.58 o
 -11   6   9        3.07        5.45      5.44 o
 -10   6   9       19.11       23.54      5.92 o
  -9   6   9        0.80        0.21      5.07 o
  -8   6   9        0.13        0.94      5.08 o
  -7   6   9        6.86       -6.05      6.54 o
  -6   6   9       59.94       69.67      7.89 o
  -5   6   9        9.59       10.04      7.62 o
  -4   6   9       10.46       15.10      5.75 o
  -3   6   9        6.43        4.22      5.83 o
  -2   6   9       22.21       19.25      6.98 o
  -1   6   9       52.92       48.52      6.11 o
   0   6   9       42.07       35.44      6.91 o
   1   6   9       42.58       38.90      9.20 o
   2   6   9       29.65       31.40      6.91 o
   3   6   9        6.87        6.11      6.31 o
   4   6   9        3.43       -3.93      6.01 o
   5   6   9        2.33        9.55      8.23 o
   6   6   9        1.17        2.80      8.20 o
   7   6   9        0.01       -1.22     17.33 o
 -13   7   9       61.36       45.57      7.33 o
 -12   7   9      172.09      186.85     12.63 o
 -11   7   9       93.46      104.15      8.28 o
 -10   7   9       99.20      108.58      8.43 o
  -9   7   9       73.50       87.18      8.42 o
  -8   7   9       11.65        9.31      5.65 o
  -7   7   9      410.35      397.76     14.81 o
  -6   7   9      393.65      427.14     16.65 o
  -5   7   9      184.31      171.90     13.03 o
  -4   7   9      805.04      729.02     25.46 o
  -3   7   9      125.47      109.60      9.49 o
  -2   7   9      882.58      909.25     24.14 o
  -1   7   9        0.09        3.11      6.35 o
   0   7   9      523.09      534.78     18.80 o
   1   7   9       93.06       81.03      8.39 o
   2   7   9       57.94       73.24      8.37 o
   3   7   9       46.68       41.37      7.53 o
   4   7   9        0.00        1.00      7.56 o
   5   7   9       59.46       62.42     11.20 o
   6   7   9       13.13        8.35      8.32 o
   7   7   9       30.26       34.16     17.41 o
 -12   8   9       44.76       39.92      8.08 o
 -11   8   9       59.41       74.64      7.47 o
 -10   8   9      230.21      246.09     11.76 o
  -9   8   9        0.00       -0.01      4.96 o
  -8   8   9      538.04      534.77     17.06 o
  -7   8   9       80.64       86.69      8.49 o
  -6   8   9      465.02      439.50     15.95 o
  -5   8   9      396.81      371.37     26.83 o
  -4   8   9      266.21      254.35     16.13 o
  -3   8   9      469.87      451.07     16.78 o
  -2   8   9       94.71       75.23      9.02 o
  -1   8   9      319.77      366.07     15.75 o
   0   8   9      670.54      595.05     26.60 o
   1   8   9      258.92      283.31     14.76 o
   2   8   9      228.74      244.05     12.31 o
   3   8   9       37.11       51.59      8.08 o
   4   8   9       46.67       55.63      9.57 o
   5   8   9        8.14        8.33      8.73 o
   6   8   9       45.13       46.00     10.27 o
   7   8   9       14.86       20.97     11.92 o
 -12   9   9        1.88       -4.95      4.95 o
 -11   9   9        6.37       14.04      7.82 o
 -10   9   9       21.68       12.47      5.97 o
  -9   9   9        5.50        3.54      5.41 o
  -8   9   9        0.14       -3.69      5.26 o
  -7   9   9        7.06        7.35     10.13 o
  -6   9   9       84.30       67.76      8.63 o
  -5   9   9       27.11       33.29      9.10 o
  -4   9   9       48.12       40.06      9.52 o
  -3   9   9        3.98        1.52      6.89 o
  -2   9   9        0.53       -0.20      5.89 o
  -1   9   9        4.52        2.48      6.75 o
   0   9   9        4.27        7.05     11.38 o
   1   9   9        0.65       -3.28      6.73 o
   2   9   9        0.11        7.89      6.28 o
   3   9   9       12.75        6.08      6.37 o
   4   9   9       15.80       14.73      8.45 o
   5   9   9        0.02       13.34      8.48 o
   6   9   9       15.34       13.61      8.89 o
 -12  10   9       25.15       16.71      5.54 o
 -11  10   9       52.10       57.61      8.37 o
 -10  10   9      114.01      119.32     10.77 o
  -9  10   9        8.98       11.93      5.99 o
  -8  10   9      232.36      239.13     12.15 o
  -7  10   9       64.23       72.82      8.27 o
  -6  10   9      227.12      259.93     16.43 o
  -5  10   9      279.74      301.21     17.55 o
  -4  10   9      118.78      113.85     12.72 o
  -3  10   9      286.05      326.61     23.95 o
  -2  10   9        4.90       18.98      7.69 o
  -1  10   9      144.07      152.04     12.01 o
   0  10   9       88.23       60.55      9.31 o
   1  10   9       87.95       96.26     10.63 o
   2  10   9      125.67      120.86     11.81 o
   3  10   9        2.38       19.56      8.56 o
   4  10   9       60.18       56.25     13.05 o
   5  10   9        6.09       11.53      8.38 o
   6  10   9       18.44       16.33     11.50 o
 -11  11   9      114.94      126.95      9.27 o
 -10  11   9       48.91       64.85      7.96 o
  -9  11   9      198.32      204.77      9.59 o
  -8  11   9        0.40       -5.54      5.54 o
  -7  11   9      163.02      164.88     10.88 o
  -6  11   9      148.35      137.32     12.62 o
  -5  11   9       25.22       41.08      9.74 o
  -4  11   9      770.35      717.35     26.93 o
  -3  11   9       22.21       25.65      7.90 o
  -2  11   9      768.95      810.56     24.19 o
  -1  11   9        0.23        1.02      7.08 o
   0  11   9      202.48      207.71     13.33 o
   1  11   9        0.40        5.00      7.71 o
   2  11   9       15.20       31.97      9.15 o
   3  11   9       30.85       44.77     11.94 o
   4  11   9       32.64       23.51      9.05 o
   5  11   9       23.35       44.77      9.96 o
   6  11   9       23.92       19.30      9.76 o
 -11  12   9       28.62       22.43      6.60 o
 -10  12   9       20.33       17.81      5.63 o
  -9  12   9       32.22       23.66      6.11 o
  -8  12   9       53.71       41.87      8.69 o
  -7  12   9       25.36       27.35     10.29 o
  -6  12   9       51.47       40.77      9.56 o
  -5  12   9        0.18       11.61      8.46 o
  -4  12   9       19.18       34.69     13.22 o
  -3  12   9       11.92       15.94      7.67 o
  -2  12   9       69.02       73.27      9.94 o
  -1  12   9        8.14        6.01      8.19 o
   0  12   9      107.86      115.26     11.55 o
   1  12   9        0.43        0.38      9.84 o
   2  12   9       63.75       61.58     12.56 o
   3  12   9        7.73       -9.33     13.34 o
   4  12   9        0.57       -9.08      9.08 o
   5  12   9       32.39        4.70     23.07 o
 -10  13   9       26.19       29.15      5.91 o
  -9  13   9      208.77      208.55     10.52 o
  -8  13   9       20.23       19.96      6.30 o
  -7  13   9      378.17      378.50     15.99 o
  -6  13   9        0.61       -0.55      7.89 o
  -5  13   9      146.46      168.03     20.93 o
  -4  13   9      175.29      214.56     27.07 o
  -3  13   9       20.93       12.56      7.81 o
  -2  13   9      133.95      118.38     11.39 o
  -1  13   9       17.29       15.71      8.30 o
   0  13   9       53.89       70.83     10.23 o
   1  13   9       61.75       68.87     12.46 o
   2  13   9       15.89       16.62     10.71 o
   3  13   9       61.24       44.39     14.40 o
   4  13   9        4.38       11.99     10.47 o
  -9  14   9        7.26       12.11      5.78 o
  -8  14   9      167.76      175.96     12.23 o
  -7  14   9       71.22       58.85     13.27 o
  -6  14   9       25.80        7.23      7.18 o
  -5  14   9      244.41      235.02     14.00 o
  -4  14   9       17.43       11.85      9.48 o
  -3  14   9      239.32      268.82     15.29 o
  -2  14   9       23.62       28.98      9.37 o
  -1  14   9      108.85      127.24     12.10 o
   0  14   9       37.63       30.82      9.39 o
   1  14   9       20.84       34.26     17.96 o
   2  14   9       76.72       74.73     13.94 o
   3  14   9        0.57       -4.61     10.11 o
   4  14   9       57.04       68.41     15.55 o
  -8  15   9        8.02        8.81      7.04 o
  -7  15   9        0.02       -0.01      6.56 o
  -6  15   9        9.16       11.20      7.36 o
  -5  15   9       17.00       20.69     14.09 o
  -4  15   9       54.75       59.27     20.62 o
  -3  15   9       16.52       14.64      8.60 o
  -2  15   9       86.11       67.09     10.82 o
  -1  15   9        0.72        0.50      8.25 o
   0  15   9        4.94        5.04      8.73 o
   1  15   9       29.26        6.47     11.01 o
   2  15   9        0.11       13.84     11.41 o
   3  15   9        0.01      -11.91     11.91 o
  -7  16   9        1.12       -0.18      7.02 o
  -6  16   9        1.12        3.28      7.30 o
  -5  16   9      103.54       99.13     13.82 o
  -4  16   9        0.26        9.79     10.40 o
  -3  16   9      318.38      326.21     21.50 o
  -2  16   9       18.12       32.66     10.25 o
  -1  16   9       97.32      103.32     12.57 o
   0  16   9        5.91        2.19     12.98 o
   1  16   9       27.35        9.25     21.09 o
   2  16   9        5.07       18.16     12.25 o
  -6  17   9       41.96       35.95     11.65 o
  -5  17   9       71.48       84.54     13.64 o
  -4  17   9      116.58      124.40     15.34 o
  -3  17   9        2.94       -1.39     14.17 o
  -2  17   9       66.43       94.30     12.07 o
  -1  17   9        4.73       13.41     11.83 o
   0  17   9       20.84       28.87     13.06 o
 -13   0  10      162.95      169.01     20.70 o
 -12   0  10      153.08      162.04     12.95 o
 -11   0  10      152.04      148.94     12.89 o
 -10   0  10      148.39      152.28     12.84 o
  -9   0  10       70.46       57.30     13.93 o
  -8   0  10      146.51      176.48     19.63 o
  -7   0  10      112.32      134.54     17.89 o
  -6   0  10      263.26      269.15     23.27 o
  -5   0  10      925.36      882.01     41.15 o
  -4   0  10        7.06        0.24     11.24 o
  -3   0  10     1660.96     1726.91     63.31 o
  -2   0  10       52.73       48.28     15.19 o
  -1   0  10      845.71      907.36     30.57 o
   0   0  10      124.76      125.87     13.14 o
   1   0  10      313.66      384.39     21.59 o
   2   0  10       14.42        8.55      7.49 o
   3   0  10       27.81       15.44      8.28 o
   4   0  10       16.84       31.77      9.38 o
   5   0  10      191.70      160.12     16.04 o
   6   0  10       53.08       55.06     12.98 o
 -13   1  10        0.21        2.60      5.31 o
 -12   1  10        0.12       -2.94      5.14 o
 -11   1  10       59.56       64.06     17.06 o
 -10   1  10       11.08       19.00      6.50 o
  -9   1  10      304.60      291.42     19.55 o
  -8   1  10       80.35       79.55     15.31 o
  -7   1  10      506.80      492.30     21.18 o
  -6   1  10      169.17      155.64     13.10 o
  -5   1  10       83.16       76.90     11.02 o
  -4   1  10      200.81      197.68     14.41 o
  -3   1  10        7.45       -9.97      9.97 o
  -2   1  10       30.41       36.63     10.32 o
  -1   1  10      202.37      180.91     12.44 o
   0   1  10       95.57       88.08      9.96 o
   1   1  10      159.56      172.05      9.61 o
   2   1  10       65.17       85.15      8.19 o
   3   1  10        4.20        9.36      5.47 o
   4   1  10        4.91        8.37      5.79 o
   5   1  10       19.27       22.58     10.90 o
   6   1  10        1.80       -6.99      6.99 o
 -13   2  10       27.73       39.51     11.59 o
 -12   2  10        7.56        6.33      6.08 o
 -11   2  10       10.25        5.30      5.93 o
 -10   2  10       40.13       39.53      9.34 o
  -9   2  10        0.26        5.33      6.15 o
  -8   2  10      209.00      221.29     27.38 o
  -7   2  10       79.53      101.74     13.61 o
  -6   2  10       76.09       82.82     10.88 o
  -5   2  10      142.07      152.02     13.32 o
  -4   2  10        4.53       -2.57      7.81 o
  -3   2  10      158.74      153.81     13.90 o
  -2   2  10       13.76       -1.56      8.61 o
  -1   2  10      185.20      191.30     12.54 o
   0   2  10      162.41      141.44      8.80 o
   1   2  10       27.41       31.11      6.68 o
   2   2  10        6.91        5.05      6.02 o
   3   2  10       12.88       19.68      6.54 o
   4   2  10        0.20       -2.42      6.47 o
   5   2  10        2.56       16.18      7.71 o
   6   2  10        7.39       13.44      9.18 o
 -13   3  10        5.21       15.35     11.79 o
 -12   3  10        9.47       25.68      6.66 o
 -11   3  10      194.29      196.71     11.21 o
 -10   3  10       10.27       14.49      6.45 o
  -9   3  10      814.00      833.09     22.56 o
  -8   3  10      223.94      260.28     15.82 o
  -7   3  10      958.02      896.39     28.77 o
  -6   3  10      572.56      573.50     31.77 o
  -5   3  10      187.83      191.30     14.47 o
  -4   3  10     1049.17     1042.92     54.05 o
  -3   3  10       10.17       11.74      8.87 o
  -2   3  10      653.65      721.95     35.30 o
  -1   3  10      211.10      195.53     17.95 o
   0   3  10      378.93      404.23     13.05 o
   1   3  10      226.14      214.66     10.46 o
   2   3  10      157.69      195.49     10.29 o
   3   3  10       38.82       41.36      8.29 o
   4   3  10        0.01       -3.30      6.56 o
   5   3  10       18.24       32.68      9.46 o
   6   3  10        8.32       10.41     10.63 o
 -12   4  10      104.22       97.24      8.52 o
 -11   4  10       11.13       10.11      6.32 o
 -10   4  10       62.10       72.41      8.36 o
  -9   4  10        4.49       -3.97      5.79 o
  -8   4  10       35.48       43.04      7.67 o
  -7   4  10       64.66       46.25      9.67 o
  -6   4  10       48.49       56.16      9.81 o
  -5   4  10      134.98      119.76     13.77 o
  -4   4  10        0.13        1.41      7.32 o
  -3   4  10      423.12      419.66     20.51 o
  -2   4  10        0.20        8.72      7.37 o
  -1   4  10      294.15      312.75     17.37 o
   0   4  10       30.60       20.19     11.51 o
   1   4  10        2.03        5.63      6.53 o
   2   4  10        2.02       -4.25      6.53 o
   3   4  10        6.51       -1.45      6.47 o
   4   4  10       16.63       18.04      8.94 o
   5   4  10       15.70       12.40      8.74 o
   6   4  10        4.03       -2.01     12.39 o
 -12   5  10       14.25       10.26      6.20 o
 -11   5  10        2.96       -2.91      6.90 o
 -10   5  10        3.65       -3.96      7.15 o
  -9   5  10       61.32       61.15      8.05 o
  -8   5  10        8.18        3.95      5.98 o
  -7   5  10       45.55       47.99      9.69 o
  -6   5  10      103.73      116.28     12.70 o
  -5   5  10        8.97        7.27      8.08 o
  -4   5  10      260.53      279.67     17.33 o
  -3   5  10        2.64        8.68      8.40 o
  -2   5  10      418.04      401.98     16.96 o
  -1   5  10        3.85        6.17      7.32 o
   0   5  10      316.16      328.92     16.23 o
   1   5  10        5.45       13.81      8.00 o
   2   5  10       44.64       44.35     10.21 o
   3   5  10        1.05       -0.90      6.66 o
   4   5  10        1.13       -0.51      7.76 o
   5   5  10       21.55        7.99      9.37 o
   6   5  10       14.11        7.61     11.13 o
 -12   6  10       82.39       67.06     24.45 o
 -11   6  10        0.28        2.82      6.82 o
 -10   6  10      532.59      575.64     19.70 o
  -9   6  10        1.17        3.08      6.10 o
  -8   6  10      613.14      610.83     19.42 o
  -7   6  10      134.26      137.09     17.61 o
  -6   6  10      369.34      365.92     28.37 o
  -5   6  10      524.52      513.82     22.22 o
  -4   6  10       10.57       14.78      9.93 o
  -3   6  10      585.96      579.28     58.92 o
  -2   6  10       30.31       13.92      7.78 o
  -1   6  10      313.08      366.51     16.60 o
   0   6  10      209.88      204.12     13.49 o
   1   6  10        1.83        0.89     13.11 o
   2   6  10      138.54      133.75     10.49 o
   3   6  10        8.81       23.42      7.65 o
   4   6  10       33.76       23.70     12.17 o
   5   6  10        3.08        0.16      8.73 o
   6   6  10        6.37       20.66     13.18 o
 -12   7  10        2.16        1.96     11.28 o
 -11   7  10      146.26      157.20     10.36 o
 -10   7  10       15.84       21.20      7.09 o
  -9   7  10      137.69      127.90     10.11 o
  -8   7  10       21.05       21.52      6.88 o
  -7   7  10       98.51       90.17     11.20 o
  -6   7  10      158.30      144.76     13.08 o
  -5   7  10        6.46       12.19      8.38 o
  -4   7  10      189.97      138.93     31.89 o
  -3   7  10        7.54       16.20      9.68 o
  -2   7  10      130.08      133.14     11.27 o
  -1   7  10        0.26       -6.74      6.74 o
   0   7  10        3.41        2.92      7.83 o
   1   7  10       95.91      100.73     11.16 o
   2   7  10       23.68       17.71      8.47 o
   3   7  10      104.27      105.19     10.34 o
   4   7  10        5.79       14.23      8.43 o
   5   7  10       16.79       31.31     10.14 o
 -11   8  10        1.19       -0.82      6.52 o
 -10   8  10      115.05      105.31     12.67 o
  -9   8  10        0.34       -0.11     11.17 o
  -8   8  10      172.21      208.75     12.04 o
  -7   8  10        0.35        4.32      7.88 o
  -6   8  10       55.48       56.38     10.40 o
  -5   8  10      135.90      160.33     14.41 o
  -4   8  10       39.67       17.97      9.38 o
  -3   8  10       92.52      101.89     13.05 o
  -2   8  10        3.68        3.03      7.29 o
  -1   8  10        7.76       15.80      8.13 o
   0   8  10        5.83        2.46      8.30 o
   1   8  10       14.38       24.48      8.36 o
   2   8  10       34.59       38.98     15.77 o
   3   8  10        0.36       15.43      9.84 o
   4   8  10       20.69        6.47      8.85 o
   5   8  10        2.79       -4.37      8.11 o
 -11   9  10      132.20      142.82     14.66 o
 -10   9  10       17.24       14.58      7.08 o
  -9   9  10      291.98      313.24     14.56 o
  -8   9  10        1.06       18.66      8.60 o
  -7   9  10      183.34      202.52     14.89 o
  -6   9  10      209.37      190.70     15.71 o
  -5   9  10       33.10       49.53     10.49 o
  -4   9  10      412.94      405.51     20.94 o
  -3   9  10        4.07       -5.00     10.41 o
  -2   9  10      511.37      585.33     21.24 o
  -1   9  10        3.60        3.02      7.59 o
   0   9  10      210.27      247.70     14.98 o
   1   9  10       42.03       49.74      9.80 o
   2   9  10        0.11       -1.68      8.05 o
   3   9  10       57.71       52.64     12.51 o
   4   9  10       21.27       15.38     12.31 o
   5   9  10        5.44       10.12     11.81 o
 -10  10  10      167.39      163.00     11.32 o
  -9  10  10       45.40       47.16      8.77 o
  -8  10  10      106.43      138.31     15.75 o
  -7  10  10       79.33       82.77     20.30 o
  -6  10  10      171.10      155.15     24.97 o
  -5  10  10      117.49      107.57     13.23 o
  -4  10  10        1.48       12.95      8.27 o
  -3  10  10       38.10       36.38     10.13 o
  -2  10  10       82.85       82.85     13.56 o
  -1  10  10        7.36       15.74      8.13 o
   0  10  10       91.97       86.68     11.34 o
   1  10  10        1.78        9.99      8.37 o
   2  10  10       52.28       50.71     10.65 o
   3  10  10       18.80       44.23     12.89 o
   4  10  10        7.18       28.75     16.46 o
 -10  11  10        0.03       -5.01      5.01 o
  -9  11  10      102.14      112.53     10.37 o
  -8  11  10        4.25       -7.93      7.93 o
  -7  11  10      113.05      134.89     13.92 o
  -6  11  10        3.19       -4.38      9.73 o
  -5  11  10       77.12       81.37     12.59 o
  -4  11  10        2.85        0.59      8.37 o
  -3  11  10        4.50       -6.35      8.40 o
  -2  11  10       16.95        9.61      8.07 o
  -1  11  10       35.97       19.85      8.88 o
   0  11  10       10.72        7.49      8.76 o
   1  11  10        0.09       -1.92      8.04 o
   2  11  10        9.82        1.06     10.12 o
   3  11  10        5.13      -11.40     11.40 o
   4  11  10        2.26       20.81     16.38 o
  -9  12  10       15.23       10.39      6.05 o
  -8  12  10      268.15      287.60     14.64 o
  -7  12  10      145.97      145.39     29.60 o
  -6  12  10      200.32      186.72     33.59 o
  -5  12  10      208.48      196.61     16.56 o
  -4  12  10       45.40       32.48     10.72 o
  -3  12  10      157.30      179.76     27.50 o
  -2  12  10       22.77       15.98      8.45 o
  -1  12  10      193.95      249.38     15.78 o
   0  12  10       82.44       87.15     11.54 o
   1  12  10       18.54       15.13      8.96 o
   2  12  10       21.79       10.61     10.95 o
   3  12  10        3.40        4.71     10.96 o
  -8  13  10       11.40        5.22      7.43 o
  -7  13  10        2.88       -2.67      7.56 o
  -6  13  10       81.26       58.87     15.26 o
  -5  13  10        0.01       -5.35      8.59 o
  -4  13  10      123.01      131.10     14.92 o
  -3  13  10       22.54       13.56     10.41 o
  -2  13  10      119.40      133.35     12.96 o
  -1  13  10        5.44        2.70      9.27 o
   0  13  10       51.11       43.73      9.99 o
   1  13  10        0.20        4.27     10.22 o
   2  13  10        0.09      -10.09     10.09 o
  -7  14  10        0.48       -4.47      7.02 o
  -6  14  10       17.75       11.06      9.32 o
  -5  14  10        9.18       15.41     10.22 o
  -4  14  10       11.42        9.25     10.09 o
  -3  14  10       92.84       83.26     13.99 o
  -2  14  10        1.40       -6.77      9.45 o
  -1  14  10       93.66       97.54     12.30 o
   0  14  10       30.79       30.71     10.30 o
   1  14  10       11.25       17.36     11.59 o
  -6  15  10       54.04       59.08     12.74 o
  -5  15  10       74.65       92.36     13.61 o
  -4  15  10       13.22        6.42     11.55 o
  -3  15  10       28.37       16.59     11.83 o
  -2  15  10       26.03       17.17     11.79 o
  -1  15  10       68.33       68.72     12.05 o
 -11   1  11      208.40      239.23     28.65 o
 -10   1  11        2.04        2.14      8.17 o
  -9   1  11      451.11      435.29     37.31 o
  -8   1  11      101.74       90.91     11.91 o
  -7   1  11      171.32      179.25     14.91 o
  -6   1  11      319.98      342.32     19.80 o
  -5   1  11       75.67       99.35     16.90 o
  -4   1  11      200.55      216.33     16.87 o
  -3   1  11        7.52       -5.42      8.56 o
  -2   1  11      103.22      122.65     14.44 o
  -1   1  11      134.15      125.22     16.50 o
   0   1  11       36.51       45.11     12.53 o
   1   1  11      232.65      225.75     15.57 o
   2   1  11        5.82       25.77      8.92 o
   3   1  11       81.93      100.35      9.19 o
   4   1  11       43.33       43.21      9.34 o
 -11   2  11       15.32       18.36      8.76 o
 -10   2  11      107.26      138.68     16.90 o
  -9   2  11       11.78        3.40      9.97 o
  -8   2  11       36.01       44.94     10.46 o
  -7   2  11      338.99      334.57     40.56 o
  -6   2  11       23.88        9.78      9.03 o
  -5   2  11      744.71      698.36     90.89 o
  -4   2  11        0.91       12.85      9.83 o
  -3   2  11      555.53      579.81     26.09 o
  -2   2  11      144.05      126.95     14.50 o
  -1   2  11      152.50      178.48     19.94 o
   0   2  11       59.92       75.70     13.49 o
   1   2  11        7.84       17.58     11.66 o
   2   2  11      100.91       93.98      9.18 o
   3   2  11        3.11       -4.45      6.38 o
   4   2  11        3.24       11.83      7.76 o
 -11   3  11        5.68       12.45      8.28 o
 -10   3  11       13.96       13.46     13.65 o
  -9   3  11       25.85       14.17      8.61 o
  -8   3  11       27.49       28.81      9.48 o
  -7   3  11        3.25        0.81      8.25 o
  -6   3  11        2.97       -1.24     10.60 o
  -5   3  11        1.85       -1.62     15.67 o
  -4   3  11       12.33       14.55      9.50 o
  -3   3  11        2.85       -2.61      9.03 o
  -2   3  11       16.08        5.24     19.23 o
  -1   3  11        9.51       16.00     14.80 o
   0   3  11        7.67       -2.54      9.50 o
   1   3  11       13.98       15.61      8.52 o
   2   3  11        3.85       11.33      8.96 o
   3   3  11        0.19       -0.26      6.79 o
   4   3  11        9.99       -0.04      7.32 o
 -11   4  11        2.42       12.61      6.82 o
 -10   4  11       99.10       86.98     11.90 o
  -9   4  11       14.06       18.14      9.08 o
  -8   4  11      197.15      232.97     16.28 o
  -7   4  11      291.87      293.46     18.17 o
  -6   4  11       81.40       79.18     12.17 o
  -5   4  11      415.15      415.06     38.90 o
  -4   4  11        0.24       -8.14      8.14 o
  -3   4  11      184.10      206.88     17.07 o
  -2   4  11      132.17      113.67     24.73 o
  -1   4  11       63.50       88.52     14.04 o
   0   4  11      155.12      153.27     13.01 o
   1   4  11       16.38       22.05     12.39 o
   2   4  11       99.37       83.59     11.76 o
   3   4  11        6.44        6.84     14.48 o
   4   4  11       58.38       52.80     13.01 o
 -11   5  11       59.64       59.90      8.75 o
 -10   5  11       53.69       64.82     10.77 o
  -9   5  11      211.02      214.28     15.78 o
  -8   5  11      173.10      195.90     40.52 o
  -7   5  11      185.97      213.58     16.19 o
  -6   5  11      309.06      294.10     18.67 o
  -5   5  11       53.35       65.59     11.75 o
  -4   5  11      304.52      295.68     26.39 o
  -3   5  11        7.35        4.32      9.44 o
  -2   5  11       89.93      114.63     14.58 o
  -1   5  11       66.06       70.89     14.60 o
   0   5  11       98.52      113.97     12.31 o
   1   5  11       98.30       99.21     12.02 o
   2   5  11        0.08        1.99      8.83 o
   3   5  11       24.41       34.98     11.96 o
   4   5  11        4.99       -3.66     10.57 o
 -10   6  11        0.58        4.23      9.85 o
  -9   6  11        3.85       -4.49      7.89 o
  -8   6  11       17.21        2.92      8.61 o
  -7   6  11        3.41       -5.59      8.18 o
  -6   6  11        5.72       20.27      9.64 o
  -5   6  11        8.48        4.60      8.80 o
  -4   6  11        0.71       15.86      9.40 o
  -3   6  11        1.40       -1.82      9.89 o
  -2   6  11        2.61       13.75     10.35 o
  -1   6  11       13.09       -3.00      9.91 o
   0   6  11        0.00       -2.40      8.16 o
   1   6  11        0.07        0.44      8.21 o
   2   6  11       28.80       24.98      9.60 o
   3   6  11       15.34       21.01     19.63 o
 -10   7  11        0.59        4.80     19.27 o
  -9   7  11       83.92      104.51     12.78 o
  -8   7  11      126.28      115.91     13.35 o
  -7   7  11      145.31      151.23     14.75 o
  -6   7  11      145.57      154.94     14.84 o
  -5   7  11       41.39       30.99     10.36 o
  -4   7  11      213.81      217.00     30.47 o
  -3   7  11       11.96       15.00     10.03 o
  -2   7  11      278.80      297.51     20.24 o
  -1   7  11       67.47       40.31     11.99 o
   0   7  11      102.88       91.10     14.23 o
   1   7  11       21.36       29.78      9.66 o
   2   7  11        2.10       10.37      8.87 o
   3   7  11        0.12       15.80     11.60 o
 -10   8  11      145.76      138.22     13.57 o
  -9   8  11      150.83      166.91     20.73 o
  -8   8  11      358.44      374.65     20.79 o
  -7   8  11      175.89      197.93     29.08 o
  -6   8  11      201.28      209.54     16.95 o
  -5   8  11      253.68      280.88     18.81 o
  -4   8  11        0.97        7.20      9.12 o
  -3   8  11      126.26      144.79     15.55 o
  -2   8  11      104.47       81.61     13.54 o
  -1   8  11        0.41        3.31      9.48 o
   0   8  11       36.68       35.75     10.25 o
   1   8  11       23.20       16.96      9.36 o
   2   8  11       25.08       25.14      9.73 o
   3   8  11        0.06        5.18     10.76 o
  -9   9  11        1.35       -0.93      8.90 o
  -8   9  11        4.76        4.66      9.75 o
  -7   9  11       21.66       23.22     10.42 o
  -6   9  11        1.32       12.97     10.21 o
  -5   9  11       24.74       14.60     10.50 o
  -4   9  11       29.16       14.25     11.40 o
  -3   9  11        0.05       -4.97      9.54 o
  -2   9  11        5.99        5.59     10.14 o
  -1   9  11        1.45        4.91     10.12 o
   0   9  11        0.81       -7.53      7.53 o
   1   9  11        0.02        3.17      9.18 o
   2   9  11       10.30       -4.13     13.10 o
  -8  10  11      140.92      155.81     15.31 o
  -7  10  11      149.22      161.40     15.76 o
  -6  10  11      156.05      193.77     16.80 o
  -5  10  11      108.35       96.05     22.55 o
  -4  10  11       35.31       18.72     11.00 o
  -3  10  11       89.68       99.00     14.51 o
  -2  10  11        0.31        3.24     10.58 o
  -1  10  11       14.53       38.05     12.63 o
   0  10  11       55.32       51.57     10.99 o
   1  10  11        3.59       18.87     14.46 o
  -8  11  11       89.33       60.40     12.24 o
  -7  11  11       15.46       12.68      9.61 o
  -6  11  11      139.10      166.58     16.23 o
  -5  11  11        0.78       -8.61      8.61 o
  -4  11  11      267.68      264.95     19.67 o
  -3  11  11        7.64       -3.62     10.05 o
  -2  11  11      182.54      211.93     24.22 o
  -1  11  11       23.14        9.28     11.26 o
   0  11  11       18.66       27.83     10.64 o
   1  11  11       35.68       55.16     18.44 o
  -6  12  11        0.38        9.13     10.79 o
  -5  12  11        0.12       -8.76      8.76 o
  -4  12  11       25.55       10.59     10.49 o
  -3  12  11        1.18       -2.55     10.76 o
  -2  12  11       34.36       47.73     13.18 o
  -1  12  11       18.06       17.16     12.45 o
  -4  13  11       66.05       52.53     13.81 o
  -3  13  11        0.16       -2.88     10.28 o
  -9   0  12       55.03       49.78     16.62 o
  -8   0  12      125.43      105.26     19.78 o
  -7   0  12      279.21      243.67     25.80 o
  -6   0  12       20.64       49.38     16.94 o
  -5   0  12      491.61      515.44     36.48 o
  -4   0  12       39.50       41.79     17.65 o
  -3   0  12      400.58      418.25     34.03 o
  -2   0  12       20.60       39.49     17.09 o
  -1   0  12       68.47       95.92     21.29 o
   0   0  12       25.15       20.10     15.59 o
   1   0  12        0.28       -1.35     15.51 o
   2   0  12       29.25       64.58     21.61 o
  -9   1  12       88.86       98.33     13.35 o
  -8   1  12       60.53       73.31     13.85 o
  -7   1  12       27.54       33.58     10.91 o
  -6   1  12       33.33       33.46     12.82 o
  -5   1  12        8.07       -8.83      8.83 o
  -4   1  12       20.87       35.21     11.81 o
  -3   1  12        8.05       10.07     10.52 o
  -2   1  12       19.55       29.72     11.88 o
  -1   1  12       39.63       38.04     12.43 o
   0   1  12        4.20       10.07     10.72 o
   1   1  12       15.69       30.66     12.65 o
   2   1  12        0.04      -11.00     11.00 o
  -9   2  12       41.17       55.85     11.89 o
  -8   2  12       61.78       78.59     12.37 o
  -7   2  12       75.24       75.71     12.75 o
  -6   2  12       16.42       33.01     10.76 o
  -5   2  12       51.14       49.48     19.90 o
  -4   2  12        1.59       -5.66      9.65 o
  -3   2  12       37.72       11.15     10.56 o
  -2   2  12        8.19        1.53     10.45 o
  -1   2  12        6.05       21.32     11.42 o
   0   2  12       21.00       11.70     10.87 o
   1   2  12        0.16       -2.84     10.77 o
   2   2  12        8.44       14.04     11.91 o
  -9   3  12      131.38      145.49     25.25 o
  -8   3  12      103.95      133.08     15.99 o
  -7   3  12       91.42       83.54     13.15 o
  -6   3  12      167.13      183.26     16.82 o
  -5   3  12        4.24       -3.49      8.76 o
  -4   3  12      204.18      217.02     17.93 o
  -3   3  12       56.72       30.51     11.66 o
  -2   3  12       77.86      101.67     15.06 o
  -1   3  12       72.36       74.36     14.36 o
   0   3  12        1.97      -10.77     10.77 o
   1   3  12       65.21       58.03     14.46 o
  -9   4  12        0.33       -9.26     23.98 o
  -8   4  12        3.52       -4.82     10.80 o
  -7   4  12       82.35       71.37     12.97 o
  -6   4  12        1.10        2.33     13.65 o
  -5   4  12      162.45      187.28     27.74 o
  -4   4  12       25.27       27.78     11.41 o
  -3   4  12      138.85      152.41     16.73 o
  -2   4  12        7.75       18.02     11.19 o
  -1   4  12       33.40       53.74     13.86 o
   0   4  12        6.35       -6.73     10.01 o
   1   4  12        0.02        5.51     14.52 o
  -8   5  12        0.16       -6.63      8.70 o
  -7   5  12        9.42       -0.36      9.91 o
  -6   5  12       14.20       25.42     10.68 o
  -5   5  12        0.16       -6.23      9.65 o
  -4   5  12       61.11       49.07     12.80 o
  -3   5  12        8.52       18.00     11.93 o
  -2   5  12       56.40       63.60     13.70 o
  -1   5  12       30.53       21.39     12.74 o
   0   5  12        3.66        7.46     11.31 o
   1   5  12        3.49       11.65     17.53 o
  -8   6  12       68.92      101.64     15.67 o
  -7   6  12      275.11      311.65     20.54 o
  -6   6  12        8.51       11.83     10.84 o
  -5   6  12      304.82      338.90     38.98 o
  -4   6  12        2.14        3.25     10.73 o
  -3   6  12      118.58      144.22     20.06 o
  -2   6  12       24.91       22.17     22.55 o
  -1   6  12        8.43       37.46     12.56 o
   0   6  12       49.32       74.76     15.13 o
  -7   7  12        0.57       -9.76      9.76 o
  -6   7  12      171.11      166.98     17.13 o
  -5   7  12        0.13        3.50     10.46 o
  -4   7  12      104.85      128.90     16.04 o
  -3   7  12        6.91       -2.13     10.37 o
  -2   7  12       51.60       73.18     14.50 o
  -1   7  12       12.83        0.48     10.57 o
   0   7  12        0.64       -4.12     11.21 o
  -6   8  12        1.42       -3.92     10.43 o
  -5   8  12       88.12       97.00     15.13 o
  -4   8  12        8.25       10.08     11.40 o
  -3   8  12       19.20       14.79     11.10 o
  -2   8  12        4.48       15.10     26.00 o
  -1   8  12        0.58        5.54     29.36 o
  -5   9  12        0.16       29.75     11.81 o
  -4   9  12      279.28      347.96     36.52 o
  -3   9  12        5.42       16.11     13.18 o
 
